# Supplementary material for: Mitochondrial calcium uniporter stabilization preserves energetic homeostasis during Complex I impairment
Source: Nat Commun. 2022 May 19;13:2769. doi: 10.1038/s41467-022-30236-4 (PMC9120069; doi:10.1038/s41467-022-30236-4)
Supplement: Supplementary file 14 — Source Data [file 41467_2022_30236_MOESM14_ESM.xlsx]

## Sheet: 1
Figure 1A				Figure 1B						Figure 1C										Figure 1D						Figure 1E						Figure 1F								Figure 1G						Figure 1H
Time (ms)	Control	1 µM Rotenone		Rotenone dose response						All molecular weight markers are in kDa										Summary		Exemplar				Summary		Exemplar				Summary			Exemplar					Summary		Exemplar				Summary		Exemplar
0	-0.138236	-1.80535		Control	0.1 µM	0.3 µM	1 µM	3 µM												WT	FOXRED1 KO	Time (ms)	WT	FOXRED1 KO		WT	NDUFB10 KO	Time (ms)	WT	NDUFB10 KO		WT	NDUFB10 mut	NDUFB10 resc	Time (ms)	WT	NDUFB10 mut	NDUFB10 resc		DmMCUWt	DmB10	Time (ms)	DmMCUWt	DmB10		Control	Rotenone	Time (ms)	Control
0.1	-0.0552944	-2.29771		62.9169	40.9076	87.0832	172.657	148.752												83.8306	129.307	0	-2.30788	-2.61743		81.9786	95.8016	0	-1.09476	-5.82529		149.681	109.548	120.778	0	-3.69602	-2.76284	-1.33502		2.42039	11.0109	0	-2.0781	-0.906684		21.1739	100.648	0	-1.0402
0.2	0.359414	-3.93894		58.2517	35.5405	99.8363	111.88	128.282												268.908	248.154	0.1	-2.2635	-2.5738		153.132	164.113	0.1	-2.55443	-5.54342		42.3521	437.115	133.846	0.1	-3.69602	-2.81132	-0.721631		8.28372	21.1791	0.1	-1.46987	-0.950913		36.627	109.737	0.1	-1.69206
0.3	0.248825	-3.52863		43.8601	68.4512	122.627	131.011													122.238	141.579	0.2	-1.95282	-3.05366		117.911	86.0719	0.2	-3.64968	-4.04012		56.7427	211.043	109.075	0.2	-4.06901	-1.93884	-0.269252		11.5834	22.7111	0.2	-2.38221	-0.243257		65.9297	115.263	0.2	-1.37307
0.4	0.138236	-3.28245		72.6522	46.2453	77.4572	127.639													67.2872	71.225	0.3	-1.15394	-3.40265		45.6076	352.684	0.3	-4.23937	-3.57034		37.0589	108.503	38.8484	0.3	-3.49257	-2.27814	-0.0592624		12.8045	23.8763	0.3	-1.92604	-0.176914		78.597	118.57	0.3	-0.846031
0.5	0.138236	-2.79008		112.117	63.6457	111.642	267.85													94.6859	283.972	0.4	-1.33147	-3.18454		93.9534	236.389	0.4	-4.40263	-3.94617		53.0722	119.544	19.7706	0.4	-3.25521	-3.44144	-0.0906011		12.8436	24.5163	0.4	-1.3685	-1.03937		99.7367	143.126	0.4	-0.901508
0.6	-0.608238	-3.93894		78.5361			148.982													80.0971	153.439	0.5	-1.90844	-2.66105		54.0194	450.555	0.5	-4.33579	-4.04012		83.8988	161.163		0.5	-2.95003	-2.71437	-0.301814		19.0015	25.3714	0.5	-2.0781	-0.597085		112.938	197.828	0.5	-1.55337
0.7	0.0276472	-3.69276		61.7256			108.283													64.0039	170.925	0.6	-1.77529	-2.96642			132.473	0.6	-4.21087	-4.5099		74.2732	115.915		0.6	-2.78049	-2.47202	-0.607748		22.1962	29.1236	0.6	-2.88906	-0.486513		116.925	216.857	0.6	-1.91397
0.8	0.221178	-1.72329		96.3452			211.309														337.896	0.7	-2.52979	-3.31541				0.7	-4.11117	-4.97969			166.611		0.7	-2.95003	-2.52049	-0.925678			30.5303	0.7	-2.02741	-0.375942		120.277	242.877	0.7	-1.34533
0.9	-0.0276472	-1.31298		107.666			188.712														391.151	0.8	-2.2635	-2.61743				0.8	-4.04688	-4.60386			966.906		0.8	-2.74658	-2.61743	-1.19396			48.8362	0.8	-1.82467	-0.508628		141.68	245.252	0.8	-0.970855
1	0.248825	-2.5439		53.9673			124.147														300.027	0.9	-1.509	-3.09729				0.9	-3.9819	-4.41595			107.254		0.9	-2.50922	-2.22966	-1.38247			111.896	0.9	-1.3685	-0.221142		157.901	413.863	0.9	-1.09568
1.1	0.19353	-3.20039		39.3865			213.212															1	-1.9972	-3.75164				1	-3.86278	-5.54342			599.745		1	-2.61095	-2.85979	-1.48883				1	-1.26713	0.398056		161.255	504.159	1	-1.19276
1.2	0.221178	-2.46184					114.526															1.1	-0.621353	-2.96642				1.1	-3.67365	-5.54342			286.448		1.1	-2.57704	-2.32661	-1.52801				1.1	-1.52056	-0.619199		161.455	916.658	1.1	-1.38694
1.3	-0.608238	-3.20039					103.458															1.2	-1.55338	-2.18119				1.2	-3.45033	-5.1676					1.2	-2.06841	-1.89037	-1.52736				1.2	-1.0137	-1.0836		190.8		1.2	-0.929247
1.4	-0.110589	-2.62596																				1.3	-3.19553	-2.18119				1.3	-3.24821	-4.22804					1.3	-2.03451	-2.13272	-1.51673				1.3	-1.3685	0.0221142				1.3	-0.943116
1.5	0.110589	-1.55916																				1.4	-3.23991	-2.22481				1.4	-3.11518	-3.38243					1.4	-2.74658	-2.52049	-1.52233				1.4	-1.11508	-0.464399				1.4	-1.10955
1.6	0.138236	-0.984735																				1.5	-2.70732	-2.70467				1.5	-3.08276	-4.79177					1.5	-2.91612	-3.68379	-1.55805				1.5	-1.11508	-0.375942				1.5	-1.24824
1.7	0.19353	-1.55916																				1.6	-2.52979	-3.57715				1.6	-3.15724	-4.60386					1.6	-2.54313	-3.10214	-1.62028				1.6	-1.62193	-0.707656				1.6	-1.15116
1.8	-0.248825	-2.70802																				1.7	-4.43823	-3.96976				1.7	-3.32013	-2.63078					1.7	-2.33968	-2.61743	-1.69444				1.7	-1.16576	-1.0836				1.7	-0.943116
1.9	-0.442355	-2.9542																				1.8	-3.63935	-3.01004				1.8	-3.54308	-3.57034					1.8	-3.2213	-2.85979	-1.7644				1.8	-0.760279	-0.973027				1.8	-1.01246
2	-0.304119	-3.69276																				1.9	-1.90844	-3.62077				1.9	-3.7837	-4.79177					1.9	-3.32302	-2.85979	-1.81219				1.9	-1.0137	-1.17206				1.9	-0.762815
2.1	-0.387061	-2.62596																				2	-2.44103	-3.22816				2	-3.97848	-4.04012					2	-3.32302	-2.90826	-1.81814				2	-1.16576	-0.950913				2	-0.970855
2.2	0.470002	-3.03627																				2.1	-2.70732	-3.05366				2.1	-4.07096	-2.53682					2.1	-3.45866	-2.37508	-1.77528				2.1	-1.31782	-0.464399				2.1	-1.24824
2.3	0.49765	-2.5439																				2.2	-1.42023	-3.88252				2.2	-4.05185	-4.5099					2.2	-3.08567	-2.18119	-1.69506				2.2	-1.77398	0.0663427				2.2	-1.10955
2.4	-0.0829416	0																				2.3	-1.64215	-2.96642				2.3	-3.97673	-3.6643					2.3	-3.05176	-2.32661	-1.59268				2.3	-1.77398	0.265371				2.3	-1.23437
2.5	0.221178	-2.13359																				2.4	-2.61856	-2.92279				2.4	-3.91491	-3.75825					2.4	-2.98394	-2.61743	-1.48298				2.4	-0.861649	-0.486513				2.4	-1.06794
2.6	0.387061	-3.85688																				2.5	-2.35226	-3.14091				2.5	-3.88987	-4.04012					2.5	-2.44141	-1.8419	-1.38561				2.5	-0.861649	-0.486513				2.5	-0.818292
2.7	-0.110589	-4.51337																				2.6	-1.06518	-2.26844				2.6	-3.87634	-3.28847					2.6	-3.18739	-2.27814	-1.32218				2.6	-1.92604	-0.375942				2.6	-0.790553
2.8	-0.248825	-4.51337																				2.7	-1.95282	-1.22147				2.7	-3.83325	-3.28847					2.7	-3.05176	-1.98731	-1.30356				2.7	-2.88906	-0.1548				2.7	-0.748945
2.9	-0.0276472	-1.31298																				2.8	-3.10676	-2.26844				2.8	-3.72507	-2.161					2.8	-2.98394	-1.06636	-1.32684				2.8	-2.38221	-0.552856				2.8	-1.16503
3	0.304119	0.328245																				2.9	-3.19553	-3.35903				2.9	-3.54044	-3.0066					2.9	-3.2213	-1.98731	-1.38212				2.9	-1.82467	-0.818227				2.9	-1.24824
3.1	0.110589	-0.820612																				3	-2.30788	-2.18119				3	-3.31076	-3.6643					3	-2.91612	-2.76284	-1.45306				3	-2.23015	-0.464399				3	-1.09568
3.2	0.0276472	-1.96947																				3.1	-1.73091	-2.5738				3.1	-3.09798	-5.82529					3.1	-2.67876	-2.42355	-1.51997				3.1	-1.77398	-0.707656				3.1	-1.48402
3.3	0.138236	-3.03627																				3.2	-1.73091	-3.22816				3.2	-2.95254	-4.04012					3.2	-2.44141	-2.22966	-1.56715				3.2	-1.77398	-0.464399				3.2	-1.09568
3.4	0.110589	-1.80535																				3.3	-1.95282	-3.09729				3.3	-2.88748	-4.69782					3.3	-3.35693	-2.56896	-1.58631				3.3	-1.0137	-0.309599				3.3	-0.846031
3.5	-0.138236	-2.21565																				3.4	-1.509	-2.92279				3.4	-2.88039	-6.38903					3.4	-2.30577	-1.74495	-1.57852				3.4	-1.3685	-0.398056				3.4	-1.15116
3.6	0.580591	-2.46184																				3.5	-1.59776	-2.31206				3.5	-2.88863	-4.69782					3.5	-2.44141	-2.13272	-1.55471				3.5	-1.52056	-0.1548				3.5	-1.09568
3.7	0.470002	-2.29771																				3.6	-2.13035	-1.48321				3.6	-2.86989	-2.91265					3.6	-2.44141	-2.08425	-1.52807				3.6	-2.17947	-0.088457				3.6	-1.09568
3.8	-0.0552944	-1.31298																				3.7	-1.9972	-2.05032				3.7	-2.81029	-2.44287					3.7	-1.96669	-1.89037	-1.50352				3.7	-1.67261	-0.597085				3.7	-0.984724
3.9	-0.110589	-1.72329																				3.8	-1.55338	-2.87917				3.8	-2.71957	-4.32199					3.8	-2.4075	-1.93884	-1.48165				3.8	-1.41919	-0.552856				3.8	-0.984724
4	0.304119	-2.13359																				3.9	-2.04159	-2.70467				3.9	-2.61314	-3.47638					3.9	-3.25521	-1.79343	-1.46789				3.9	-1.82467	-0.597085				3.9	-0.818292
4.1	1.05059	-0.65649																				4	-1.9972	-2.66105				4	-2.51172	-3.85221					4	-3.69602	-2.71437	-1.47683				4	-2.63563	-0.707656				4	-0.984724
4.2	0.718827	0.0820612																				4.1	-2.39665	-2.5738				4.1	-2.43205	-5.44947					4.1	-2.98394	-2.52049	-1.52654				4.1	-2.23015	-0.597085				4.1	-1.08181
4.3	0.525297	-1.72329																				4.2	-2.48541	-2.92279				4.2	-2.38272	-4.32199					4.2	-3.18739	-2.22966	-1.62577				4.2	-1.3685	-0.0663427				4.2	-1.06794
4.4	0.88471	-2.21565																				4.3	-1.37585	-2.00669				4.3	-2.37043	-6.95277					4.3	-3.39084	-2.61743	-1.76223				4.3	-2.38221	-0.221142				4.3	-0.970855
4.5	0.88471	-3.28245																				4.4	-1.509	-2.44293				4.4	-2.40442	-7.61046					4.4	-3.18739	-2.08425	-1.89833				4.4	-2.28084	-0.950913				4.4	-0.956986
4.6	0.608238	-2.9542																				4.5	-2.44103	-3.09729				4.5	-2.51209	-5.07364					4.5	-3.45866	-2.6659	-1.986				4.5	-2.33152	-1.30474				4.5	-1.15116
4.7	0.387061	-1.72329																				4.6	-2.7517	-2.87917				4.6	-2.70858	-3.75825					4.6	-3.18739	-2.47202	-1.99646				4.6	-2.23015	-0.906684				4.6	-1.13729
4.8	-0.470002	-4.021																				4.7	-1.77529	-2.66105				4.7	-2.94068	-3.6643					4.7	-3.05176	-2.42355	-1.93868				4.7	-1.52056	-0.685542				4.7	-1.0402
4.9	-0.221178	-4.18512																				4.8	-0.133147	-1.87582				4.8	-3.10247	-4.41595					4.8	-2.91612	-2.56896	-1.84945				4.8	-2.12878	-0.707656				4.8	-0.776684
5	0	-4.021																				4.9	-0.488206	-2.18119				4.9	-3.11711	-5.35551					4.9	-2.71267	-2.56896	-1.76946				4.9	-2.12878	-0.088457				4.9	-1.02633
5.1	0.304119	-4.18512																				5	-2.97362	-1.43958				5	-3.01538	-4.60386					5	-2.88222	-1.1633	-1.71992				5	-2.33152	-0.57497				5	-0.929247
5.2	0.387061	-3.11833																				5.1	-3.95003	-1.39596				5.1	-2.90964	-4.69782					5.1	-2.61095	-1.1633	-1.69976				5.1	-2.48358	-0.420171				5.1	-0.776684
5.3	0.552944	-0.492367																				5.2	-2.61856	-2.48656				5.2	-2.89392	-4.04012					5.2	-2.54313	-1.79343	-1.69738				5.2	-1.7233	-0.773999				5.2	-1.01246
5.4	0.663533	-1.96947																				5.3	-1.68653	-2.44293				5.3	-2.97498	-3.19452					5.3	-2.84831	-3.10214	-1.69703				5.3	-0.506852	-0.331714				5.3	-1.10955
5.5	0.19353	-3.61069																				5.4	-1.19832	-1.91945				5.4	-3.08714	-2.161					5.4	-2.23796	-2.85979	-1.68134				5.4	-1.16576	0.176914				5.4	-1.13729
5.6	0.0276472	-2.13359																				5.5	-1.06518	-2.7483				5.5	-3.15039	-4.88573					5.5	-2.30577	-2.37508	-1.63683				5.5	-1.16576	0.331714				5.5	-0.818292
5.7	0.0276472	-1.55916																				5.6	-1.10956	-2.92279				5.6	-3.12086	-5.54342					5.6	-3.08567	-2.37508	-1.56114				5.6	-0.96302	-0.176914				5.6	-1.05407
5.8	0.138236	-3.85688																				5.7	-1.73091	-3.40265				5.7	-3.01395	-5.07364					5.7	-3.18739	-2.32661	-1.46848				5.7	-0.405482	0.0442285				5.7	-1.3592
5.9	0.304119	-2.9542																				5.8	-2.2635	-2.5738				5.8	-2.90051	-3.75825					5.8	-3.05176	-2.08425	-1.38272				5.8	-0.709593	0.110571				5.8	-1.38694
6	-0.138236	-2.21565																				5.9	-2.2635	-3.35903				5.9	-2.84625	-4.22804					5.9	-3.05176	-2.32661	-1.31944				5.9	-1.41919	-0.375942				5.9	-1.47015
6.1	-0.359414	-0.820612																				6	-1.77529	-3.14091				6	-2.84586	-5.44947					6	-2.88222	-3.0052	-1.27838				6	-1.3685	-0.420171				6	-1.48402
6.2	0.138236	-0.328245																				6.1	-1.77529	-2.61743				6.1	-2.84683	-5.44947					6.1	-2.78049	-2.42355	-1.24863				6.1	-1.57124	-1.17206				6.1	-1.01246
6.3	0.248825	-3.11833																				6.2	-2.61856	-2.35568				6.2	-2.80886	-4.41595					6.2	-2.37359	-2.08425	-1.22197				6.2	-1.77398	-1.06148				6.2	-1.27598
6.4	0.49765	-2.21565																				6.3	-2.84047	-2.44293				6.3	-2.71649	-4.22804					6.3	-2.54313	-2.18119	-1.20147				6.3	-1.31782	-0.796113				6.3	-1.42854
6.5	0.0829416	-2.13359																				6.4	-1.73091	-3.22816				6.4	-2.57656	-5.54342					6.4	-3.39084	-2.90826	-1.20009				6.4	-0.912334	-0.309599				6.4	-1.13729
6.6	-0.248825	-2.13359																				6.5	-1.55338	-3.75164				6.5	-2.41588	-5.1676					6.5	-3.89947	-2.03578	-1.23129				6.5	-1.7233	0.331714				6.5	-1.20663
6.7	-0.0829416	-2.62596																				6.6	-1.90844	-2.83555				6.6	-2.26811	-2.44287					6.6	-3.72993	-1.79343	-1.29933				6.6	-1.52056	-0.221142				6.6	-1.58111
6.8	-0.414708	-1.88741																				6.7	-2.39665	-2.66105				6.7	-2.164	-2.161					6.7	-2.4075	-2.56896	-1.39968				6.7	-1.46987	-0.707656				6.7	-2.14975
6.9	0.414708	-2.13359																				6.8	-2.30788	-2.96642				6.8	-2.12255	-4.13408					6.8	-2.23796	-2.22966	-1.52065				6.8	-1.11508	-0.88457				6.8	-1.30372
7	0.635886	-2.37978																				6.9	-1.9972	-4.49325				6.9	-2.1356	-5.1676					6.9	-2.30577	-2.13272	-1.64569				6.9	-0.861649	-0.995141				6.9	-0.624121
7.1	0.635886	-3.85688																				7	-2.48541	-3.83889				7	-2.18256	-2.25495					7	-1.89887	-2.56896	-1.7543				7	-1.77398	-0.530742				7	-0.624121
7.2	0.331766	-3.03627																				7.1	-1.46462	-2.39931				7.1	-2.25777	-0.375825					7.1	-2.91612	-3.29603	-1.82415				7.1	-1.41919	-0.663427				7.1	-0.693468
7.3	0.0829416	-2.9542																				7.2	-2.08597	-1.48321				7.2	-2.36652	-1.5033					7.2	-2.98394	-3.39297	-1.83681				7.2	-1.7233	-1.0836				7.2	-0.776684
7.4	-0.110589	-3.11833																				7.3	-2.61856	-2.7483				7.3	-2.48687	-3.75825					7.3	-2.4075	-2.56896	-1.78828				7.3	-2.33152	-0.72977				7.3	-0.887639
7.5	0.0552944	-1.55916																				7.4	-2.13035	-3.09729				7.4	-2.56862	-2.06704					7.4	-2.0006	-2.6659	-1.69053				7.4	-1.62193	-0.442285				7.4	-0.887639
7.6	-0.331766	-1.14886																				7.5	-2.21912	-3.05366				7.5	-2.56859	-2.53682					7.5	-2.57704	-2.90826	-1.56995				7.5	-1.31782	-0.0442285				7.5	-1.09568
7.7	0.414708	-1.55916																				7.6	-2.08597	-2.92279				7.6	-2.48059	-4.04012					7.6	-3.11957	-2.42355	-1.46313				7.6	-2.38221	0.486513				7.6	-1.31759
7.8	0.0829416	-3.03627																				7.7	-1.81968	-2.35568				7.7	-2.35418	-4.60386					7.7	-3.01785	-2.6659	-1.40728				7.7	-2.58495	0.088457				7.7	-1.12342
7.9	-0.552944	-2.87214																				7.8	-2.04159	-2.61743				7.8	-2.26491	-3.10056					7.8	-2.71267	-2.03578	-1.42389				7.8	-2.02741	-0.088457				7.8	-0.846031
8	0.0829416	-1.4771																				7.9	-2.17473	-2.79192				7.9	-2.25183	-3.38243					7.9	-2.91612	-1.30872	-1.50206				7.9	-1.92604	-0.619199				7.9	-0.984724
8.1	0.442355	-1.80535																				8	-2.70732	-2.70467				8	-2.30141	-4.97969					8	-3.11957	-2.13272	-1.60379				8	-2.23015	-0.508628				8	-1.05407
8.2	0.276472	-3.52863																				8.1	-1.37585	-3.01004				8.1	-2.39408	-7.70442					8.1	-2.50922	-2.56896	-1.69015				8.1	-1.82467	0.243257				8.1	-0.956986
8.3	0.635886	-3.44657																				8.2	-0.843264	-2.48656				8.2	-2.53879	-5.73134					8.2	-2.37359	-2.27814	-1.73555				8.2	-0.760279	-0.353828				8.2	-0.984724
8.4	0.88471	-3.28245																				8.3	-1.509	-1.70133				8.3	-2.7539	-3.57034					8.3	-2.27186	-2.52049	-1.72427				8.3	-1.41919	-0.375942				8.3	-1.09568
8.5	0.0552944	-4.84161																				8.4	-1.19832	-1.96307				8.4	-3.01031	-5.35551					8.4	-2.03451	-1.79343	-1.65355				8.4	-2.99043	-0.0442285				8.4	-1.45628
8.6	-0.49765	-2.13359																				8.5	-1.95282	-2.31206				8.5	-3.21888	-5.35551					8.5	-1.89887	-1.5026	-1.54367				8.5	-1.92604	-0.442285				8.5	-1.7198
8.7	-0.442355	-3.36451																				8.6	-1.90844	-2.5738				8.6	-3.28365	-5.1676					8.6	-2.54313	-2.27814	-1.43451				8.6	-0.912334	-0.619199				8.6	-0.984724
8.8	0.331766	-4.021																				8.7	-1.81968	-2.22481				8.7	-3.17414	-5.54342					8.7	-2.71267	-2.56896	-1.36101				8.7	-1.82467	-0.420171				8.7	-1.02633
8.9	0.663533	-4.43131																				8.8	-3.10676	-2.31206				8.8	-2.95472	-4.5099					8.8	-2.50922	-2.52049	-1.32531				8.8	-2.58495	-0.597085				8.8	-1.09568
9	0.608238	-2.70802																				8.9	-4.17194	-2.31206				8.9	-2.74427	-5.35551					8.9	-2.17014	-2.22966	-1.30624				8.9	-2.23015	-0.132685				8.9	-1.0402
9.1	0.0276472	-2.70802																				9	-2.70732	-2.70467				9	-2.65169	-4.97969					9	-2.78049	-2.61743	-1.29249				9	-2.48358	-0.0663427				9	-0.956986
9.2	0.470002	-4.26718																				9.1	-2.57418	-2.79192				9.1	-2.73141	-3.10056					9.1	-3.05176	-2.37508	-1.29636				9.1	-1.77398	-0.132685				9.1	-0.873769
9.3	0.829416	-2.5439																				9.2	-2.57418	-2.44293				9.2	-2.97871	-4.79177					9.2	-2.57704	-1.59954	-1.33743				9.2	-1.11508	-0.176914				9.2	-0.707337
9.4	0.359414	-1.80535																				9.3	-1.55338	-2.5738				9.3	-3.32718	-5.1676					9.3	-2.91612	-1.79343	-1.41457				9.3	-1.57124	0.199028				9.3	-0.887639
9.5	0.801769	-2.21565																				9.4	-2.48541	-2.22481				9.4	-3.66114	-5.07364					9.4	-3.25521	-2.18119	-1.50033				9.4	-2.48358	0.176914				9.4	-0.873769
9.6	0.663533	-2.29771																				9.5	-2.66294	-2.61743				9.5	-3.88043	-4.04012					9.5	-3.25521	-3.10214	-1.55744				9.5	-2.23015	0.110571				9.5	-0.915377
9.7	-0.276472	-2.70802																				9.6	-2.39665	-3.62077				9.6	-3.971	-2.53682					9.6	-2.64486	-3.44144	-1.55751				9.6	-1.67261	-0.840341				9.6	-1.01246
9.8	-0.19353	-4.18512																				9.7	-1.86406	-2.92279				9.7	-4.00068	-4.5099					9.7	-2.44141	-2.61743	-1.49479				9.7	-2.0781	-0.773999				9.7	-1.16503
9.9	0.442355	-4.75955																				9.8	-1.24271	-2.70467				9.8	-4.03424	-5.26156					9.8	-2.64486	-1.98731	-1.38938				9.8	-2.12878	-0.221142				9.8	-0.984724
10	0.580591	-4.26718																				9.9	-1.28709	-2.79192				9.9	-4.05609	-5.1676					9.9	-2.20405	-2.03578	-1.27699				9.9	-1.57124	-0.309599				9.9	-0.956986
10.1	0.635886	-3.52863																				10	-1.77529	-3.05366				10	-3.98471	-2.63078					10	-2.06841	-1.98731	-1.18928				10	-1.7233	-0.464399				10	-1.13729
10.2	0.746474	-3.28245																				10.1	-2.30788	-2.96642				10.1	-3.76261	-3.19452					10.1	-3.35693	-2.61743	-1.14023				10.1	-1.77398	-0.796113				10.1	-1.19276
10.3	0.359414	-3.52863																				10.2	-1.509	-1.74495				10.2	-3.40873	-4.13408					10.2	-3.45866	-1.69648	-1.12483				10.2	-1.21645	-0.57497				10.2	-1.05407
10.4	0.276472	-2.37978																				10.3	-1.46462	-2.26844				10.3	-3.00688	-4.41595					10.3	-2.88222	-2.18119	-1.13218				10.3	-0.709593	-0.088457				10.3	-0.873769
10.5	0.0276472	-2.46184																				10.4	-1.37585	-2.31206				10.4	-2.64381	-5.26156					10.4	-2.50922	-2.13272	-1.15427				10.4	-1.87535	-0.265371				10.4	-0.915377
10.6	0.0829416	-1.80535																				10.5	-1.86406	-1.52683				10.5	-2.35806	-5.07364					10.5	-2.50922	-3.10214	-1.18326				10.5	-1.16576	-0.464399				10.5	-0.887639
10.7	-0.138236	-3.85688																				10.6	-2.44103	-1.8322				10.6	-2.16783	-4.22804					10.6	-3.11957	-2.56896	-1.20915				10.6	-0.557538	-0.0221142				10.6	-0.873769
10.8	0	-3.36451																				10.7	-2.57418	-2.87917				10.7	-2.10253	-3.6643					10.7	-3.45866	-1.93884	-1.22642				10.7	-1.31782	-0.309599				10.7	-1.16503
10.9	-0.0276472	-3.77482																				10.8	-2.17473	-2.7483				10.8	-2.17898	-3.85221					10.8	-3.35693	-2.13272	-1.24027				10.8	-0.608223	-0.773999				10.8	-1.26211
11	0.276472	-2.5439																				10.9	-1.9972	-3.35903				10.9	-2.35912	-5.54342					10.9	-3.18739	-1.98731	-1.25908				10.9	-1.26713	-0.464399				10.9	-1.10955
11.1	0.635886	-1.39504																				11	-2.92923	-3.62077				11	-2.55294	-4.5099					11	-3.42475	-1.89037	-1.27743				11	-1.82467	-0.773999				11	-1.15116
11.2	0.829416	-2.37978																				11.1	-1.33147	-3.4899				11.1	-2.67813	-3.94617					11.1	-3.18739	-1.89037	-1.2829				11.1	-1.92604	-0.442285				11.1	-1.08181
11.3	0.304119	-2.29771																				11.2	-1.24271	-2.87917				11.2	-2.71848	-4.41595					11.2	-2.91612	-1.69648	-1.27624				11.2	-1.06439	-0.862456				11.2	-1.19276
11.4	0	-2.13359																				11.3	-2.17473	-3.09729				11.3	-2.70773	-4.97969					11.3	-2.91612	-1.45413	-1.27171				11.3	-1.21645	-0.641313				11.3	-1.01246
11.5	0.88471	-2.13359																				11.4	-2.48541	-3.53353				11.4	-2.6644	-4.32199					11.4	-3.2213	-2.42355	-1.27942				11.4	-1.92604	-0.088457				11.4	-1.01246
11.6	0.165883	-2.79008																				11.5	-2.08597	-2.70467				11.5	-2.56145	-3.6643					11.5	-2.95003	-2.47202	-1.29468				11.5	-1.06439	-0.287485				11.5	-1.24824
11.7	0	-4.92367																				11.6	-1.73091	-1.8322				11.6	-2.37463	-3.94617					11.6	-2.8144	-2.13272	-1.30167				11.6	-1.77398	-0.0663427				11.6	-0.873769
11.8	-0.0829416	-3.85688																				11.7	-1.55338	-2.70467				11.7	-2.1218	-4.04012					11.7	-2.95003	-2.52049	-1.28078				11.7	-1.87535	-0.442285				11.7	-1.10955
11.9	-0.0829416	-0.574429																				11.8	-2.08597	-3.09729				11.8	-1.85631	-1.22143					11.8	-2.91612	-1.79343	-1.21757				11.8	-1.3685	-0.818227				11.8	-1.19276
12	-0.110589	-2.70802																				11.9	-2.52979	-2.83555				11.9	-1.64954	-2.06704					11.9	-2.91612	-1.45413	-1.11118				11.9	-1.7233	-1.03937				11.9	-1.23437
12.1	-0.19353	-4.26718																				12	-3.15115	-2.13756				12	-1.54951	-4.5099					12	-2.78049	-1.35719	-0.977505				12	-2.78769	-0.088457				12	-0.901508
12.2	0.138236	-2.70802																				12.1	-2.79609	-2.31206				12.1	-1.56091	-5.82529					12.1	-2.74658	-1.1633	-0.847538				12.1	-2.48358	-0.265371				12.1	-0.804423
12.3	0.470002	-2.62596																				12.2	-2.17473	-2.44293				12.2	-1.64548	-4.5099					12.2	-2.78049	-1.30872	-0.765475				12.2	-2.02741	-0.398056				12.2	-0.998594
12.4	0.525297	-1.80535																				12.3	-1.95282	-2.87917				12.3	-1.73606	-3.6643					12.3	-3.42475	-2.37508	-0.772058				12.3	-1.16576	-0.375942				12.3	-1.31759
12.5	0.0829416	-0.820612																				12.4	-2.52979	-2.44293				12.4	-1.77081	-4.60386					12.4	-4.00119	-2.08425	-0.873309				12.4	-1.87535	-0.508628				12.4	-1.28985
12.6	0.276472	-1.64122																				12.5	-2.44103	-2.66105				12.5	-1.73043	-4.41595					12.5	-2.74658	-1.06636	-1.0308				12.5	-2.38221	-0.508628				12.5	-1.06794
12.7	-0.0829416	-2.46184																				12.6	-2.08597	-2.53018				12.6	-1.64827	-3.85221					12.6	-2.71267	-1.11483	-1.18934				12.6	-3.0918	-0.552856				12.6	-1.0402
12.8	0	-4.10306																				12.7	-1.19832	-1.91945				12.7	-1.59366	-4.04012					12.7	-2.61095	-1.1633	-1.30685				12.7	-2.28084	-0.309599				12.7	-0.901508
12.9	0.359414	-3.52863																				12.8	-1.64215	-2.5738				12.8	-1.63277	-3.38243					12.8	-3.01785	-1.11483	-1.37483				12.8	-1.31782	-0.464399				12.8	-1.01246
13	0.276472	-4.26718																				12.9	-1.42023	-3.75164				12.9	-1.80906	-2.81869					12.9	-3.08567	-1.93884	-1.42043				12.9	-1.16576	-1.10571				12.9	-0.956986
13.1	0.19353	-2.46184																				13	-1.77529	-3.01004				13	-2.13045	-4.88573					13	-2.95003	-2.32661	-1.47776				13	-1.52056	-0.442285				13	-0.915377
13.2	0.387061	-2.29771																				13.1	-1.90844	-1.74495				13.1	-2.5528	-6.48299					13.1	-2.71267	-2.52049	-1.55629				13.1	-0.608223	-0.0663427				13.1	-1.01246
13.3	0.49765	-2.29771																				13.2	-2.57418	-2.09394				13.2	-2.99241	-5.1676					13.2	-2.71267	-3.10214	-1.63256				13.2	-0.557538	-0.0442285				13.2	-1.33146
13.4	0.49765	-1.64122																				13.3	-2.97362	-1.35234				13.3	-3.37076	-5.44947					13.3	-2.61095	-2.03578	-1.66906				13.3	-1.46987	-0.597085				13.3	-1.23437
13.5	0.829416	-0.492367																				13.4	-3.06238	-2.26844				13.4	-3.6479	-3.19452					13.4	-2.57704	-2.27814	-1.6431				13.4	-1.46987	-0.862456				13.4	-1.16503
13.6	0.88471	-0.328245																				13.5	-2.17473	-2.39931				13.5	-3.84147	-2.44287					13.5	-3.25521	-1.98731	-1.56317				13.5	-2.02741	-0.353828				13.5	-1.3592
13.7	1.35471	-1.96947																				13.6	-1.95282	-1.57046				13.6	-3.99283	-2.91265					13.6	-3.18739	-1.8419	-1.46141				13.6	-2.63563	-0.464399				13.6	-1.4008
13.8	0.552944	-2.9542																				13.7	-2.13035	-2.18119				13.7	-4.10266	-3.57034					13.7	-3.42475	-2.81132	-1.37295				13.7	-2.88906	-0.464399				13.7	-1.1789
13.9	0.165883	-4.26718																				13.8	-2.17473	-2.70467				13.8	-4.14052	-5.35551					13.8	-3.18739	-3.0052	-1.31757				13.8	-2.23015	-1.21628				13.8	-1.12342
14	-0.165883	-3.52863																				13.9	-2.04159	-2.70467				13.9	-4.09145	-5.07364					13.9	-2.95003	-2.18119	-1.29303				13.9	-1.77398	-1.01726				13.9	-1.33146
14.1	0.0552944	-2.62596																				14	-1.46462	-2.83555				14	-3.97742	-3.6643					14	-3.01785	-1.74495	-1.27889				14	-1.82467	-0.398056				14	-1.37307
14.2	0.387061	-1.31298																				14.1	-1.19832	-2.96642				14.1	-3.83933	-3.6643					14.1	-2.54313	-2.42355	-1.24836				14.1	-1.82467	-0.508628				14.1	-1.20663
14.3	0.165883	-1.88741																				14.2	-1.509	-2.35568				14.2	-3.70335	-3.19452					14.2	-2.57704	-2.47202	-1.18644				14.2	-1.16576	-0.265371				14.2	-1.48402
14.4	0.387061	-2.9542																				14.3	-1.28709	-2.44293				14.3	-3.56418	-3.10056					14.3	-2.74658	-1.89037	-1.10128				14.3	-1.82467	-0.0442285				14.3	-1.34533
14.5	0.552944	-3.03627																				14.4	-2.13035	-2.79192				14.4	-3.40539	-3.28847					14.4	-3.15348	-2.22966	-1.02188				14.4	-1.82467	-0.928798				14.4	-1.47015
14.6	0.49765	-2.5439																				14.5	-4.17194	-2.96642				14.5	-3.22879	-3.28847					14.5	-3.42475	-2.37508	-0.981337				14.5	-1.92604	-0.818227				14.5	-1.34533
14.7	0.331766	-1.23092																				14.6	-3.5062	-2.39931				14.6	-3.06709	-2.63078					14.6	-4.13683	-2.22966	-0.997689				14.6	-1.67261	-0.508628				14.6	-1.38694
14.8	0.635886	-1.72329																				14.7	-2.88485	-2.31206				14.7	-2.97958	-5.91925					14.7	-3.89947	-2.71437	-1.06262				14.7	-1.3685	-1.12783				14.7	-1.12342
14.9	0.359414	-2.05153																				14.8	-1.46462	-1.57046				14.8	-3.02213	-5.07364					14.8	-3.49257	-2.42355	-1.14454				14.8	-0.810964	-1.0836				14.8	-1.15116
15	0.635886	-1.72329																				14.9	-1.509	-1.48321				14.9	-3.19701	-4.5099					14.9	-3.18739	-2.03578	-1.20758				14.9	-1.3685	-0.840341				14.9	-1.06794
15.1	0.165883	-2.05153																				15	-2.17473	-2.35568				15	-3.43152	-3.28847					15	-2.98394	-2.08425	-1.23499				15	-1.31782	-0.597085				15	-2.27457
15.2	-0.165883	-1.64122																				15.1	-2.13035	-3.92614				15.1	-3.61775	-2.44287					15.1	-3.28912	-3.39297	-1.23705				15.1	-0.810964	-0.597085				15.1	-1.78915
15.3	-0.276472	-3.52863																				15.2	-2.7517	-2.96642				15.2	-3.69003	-3.75825					15.2	-3.59429	-2.47202	-1.23843				15.2	-0.658908	-0.796113				15.2	-0.8599
15.4	0.248825	-1.39504																				15.3	-2.35226	-1.91945				15.3	-3.66095	-4.41595					15.3	-3.28912	-1.30872	-1.25701				15.3	-1.31782	-0.685542				15.3	-0.804423
15.5	-0.276472	-0.246184																				15.4	-2.39665	-1.74495				15.4	-3.59385	-3.10056					15.4	-2.03451	-1.59954	-1.29004				15.4	-1.41919	-1.0836				15.4	-0.970855
15.6	0.304119	-1.88741																				15.5	-1.86406	-1.61408				15.5	-3.54905	-2.34891					15.5	-2.74658	-2.22966	-1.31882				15.5	-2.12878	-0.950913				15.5	-0.929247
15.7	0.387061	-2.5439																				15.6	-1.46462	-1.61408				15.6	-3.54451	-3.38243					15.6	-3.6282	-3.10214	-1.33395				15.6	-2.23015	-1.12783				15.6	-0.956986
15.8	-0.0552944	-2.5439																				15.7	-0.976411	-2.00669				15.7	-3.56213	-2.91265					15.7	-2.95003	-2.13272	-3.53769				15.7	-2.0781	-0.420171				15.7	-0.804423
15.9	0.49765	-1.96947																				15.8	-0.621353	-2.48656				15.8	-3.57713	-3.19452					15.8	-2.88222	-1.74495	-15.3079				15.8	-2.48358	-0.0442285				15.8	-0.665729
16	-0.19353	-2.79008																				15.9	-1.86406	-2.92279				15.9	-3.56786	-3.0066					15.9	-3.28912	-2.42355	-45.7318				15.9	-1.62193	-1.06148				15.9	-0.846031
16.1	-0.967652	-4.10306																				16	-3.19553	-3.70802				16	-3.51833	-1.03352					16	-2.78049	-2.18119	-97.6339				16	-1.92604	-0.796113				16	-1.20663
16.2	-0.69118	-3.77482																				16.1	-3.10676	-3.14091				16.1	-3.40975	-1.40935					16.1	-2.57704	-2.18119	-163.163				16.1	-1.67261	-0.464399				16.1	-1.1789
16.3	-0.165883	-1.55916																				16.2	-1.68653	-2.39931				16.2	-3.20978	-2.81869					16.2	-189.887	-2.27814	-226.868				16.2	-1.21645	-0.72977				16.2	-1.19276
16.4	0.414708	-1.0668																				16.3	-1.37585	-2.7483				16.3	-2.91026	-3.6643					16.3	-433.383	-2.90826	-273.4				16.3	-1.57124	-0.530742				16.3	-0.984724
16.5	1.07824	-0.984735																				16.4	-2.17473	-2.26844				16.4	-2.55373	-4.79177					16.4	-314.06	-343.853	-294.325				16.4	-2.53426	-0.950913				16.4	-1.10955
16.6	0.995299	-2.05153																				16.5	-2.97362	-2.35568				16.5	-2.22488	-4.69782					16.5	-193.99	-708.161	-290.482				16.5	-2.28084	-0.663427				16.5	-0.818292
16.7	0.359414	-1.96947																				16.6	-2.61856	-2.35568				16.6	-2.01169	-4.22804					16.6	-150.791	-495.131	-269.74				16.6	-0.658908	-0.442285				16.6	-0.887639
16.8	0.110589	-1.88741																				16.7	-1.33147	-2.31206				16.7	-1.94671	-2.25495					16.7	-136.074	-326.403	-242.429				16.7	-0.861649	-0.973027				16.7	-1.59498
16.9	0.414708	-3.36451																				16.8	-1.10956	-2.70467				16.8	-2.00718	-1.22143					16.8	-127.089	-278.514	-217.252				16.8	-2.0781	-0.530742				16.8	-1.60885
17	0.718827	-3.85688																				16.9	-0.976411	-2.5738				16.9	-2.15937	-2.63078					16.9	-121.324	-264.555	-199.186				16.9	-1.57124	-0.464399				16.9	-1.30372
17.1	0.0276472	-2.5439																				17	-2.04159	-3.22816				17	-2.36945	-3.57034					17	-117.255	-255.878	-189.366				17	-1.7233	-0.442285				17	-1.13729
17.2	-0.138236	-2.13359																				17.1	-2.48541	-3.14091				17.1	-2.57766	-3.75825					17.1	-112.949	-249.238	-186.218				17.1	-1.97672	-0.663427				17.1	-1.05407
17.3	0.110589	-1.96947																				17.2	-2.21912	-3.05366				17.2	-2.70104	-2.63078					17.2	-109.999	-247.977	-187.002				17.2	-0.96302	-0.619199				17.2	-1.05407
17.4	0.552944	-2.87214																				17.3	-1.73091	-2.5738				17.3	-2.69138	-3.94617					17.3	-109.524	-246.329	-189.123				17.3	0.10137	-0.309599				17.3	-1.23437
17.5	0.248825	-4.59543																				17.4	-1.46462	-2.5738				17.4	-2.58508	-4.88573					17.4	-110.067	-243.664	-190.862				17.4	-0.405482	-0.973027				17.4	-1.28985
17.6	0.0829416	-3.28245																				17.5	-1.509	-2.7483				17.5	-2.47799	-4.79177					17.5	-109.931	-241.531	-191.429				17.5	-1.16576	-0.818227				17.5	-1.31759
17.7	0.0552944	-2.5439																				17.6	-1.64215	-2.61743				17.6	-2.45335	-3.6643					17.6	-108.812	-239.592	-190.669				17.6	-1.3685	-0.331714				17.6	-1.09568
17.8	-0.0276472	-2.13359																				17.7	-2.66294	-2.09394				17.7	-2.54322	-2.53682					17.7	-107.761	-239.447	-188.824				17.7	-1.87535	-0.375942				17.7	-0.984724
17.9	-0.276472	-1.88741																				17.8	-2.92923	-2.44293				17.8	-2.71617	-3.85221					17.8	-107.083	-239.253	-186.407				17.8	-1.16576	0.221142				17.8	-1.20663
18	-0.331766	-3.03627																				17.9	-2.88485	-2.05032				17.9	-2.88292	-4.13408					17.9	-106.574	-240.125	-184.037				17.9	-1.41919	0.375942				17.9	-1.30372
18.1	0.414708	-3.03627																				18	-2.30788	-1.91945				18	-2.94338	-5.54342					18	-106.913	-242.016	-182.116				18	-1.41919	-0.221142				18	-0.998594
18.2	0.442355	-2.62596																				18.1	-1.86406	-2.35568				18.1	-2.85542	-4.41595					18.1	-107.354	-242.306	-180.654				18.1	-1.87535	-0.818227				18.1	-1.09568
18.3	0	-1.0668																				18.2	-2.13035	-2.61743				18.2	-2.66771	-2.91265					18.2	-106.879	-239.592	-179.393				18.2	-2.43289	-0.707656				18.2	-0.929247
18.4	0.276472	-0.902674																				18.3	-2.13035	-2.61743				18.3	-2.48085	-3.94617					18.3	-105.659	-237.314	-178.129				18.3	-1.62193	-1.03937				18.3	-1.01246
18.5	0.276472	-1.64122																				18.4	-2.13035	-1.6577				18.4	-2.38382	-4.97969					18.4	-106.913	-236.975	-176.887				18.4	-1.06439	-0.420171				18.4	-1.12342
18.6	-0.221178	-1.39504																				18.5	-3.018	-2.53018				18.5	-2.41331	-4.69782					18.5	-107.286	-236.829	-175.863				18.5	-1.52056	-0.619199				18.5	-1.08181
18.7	-0.0552944	-2.29771																				18.6	-2.48541	-3.09729				18.6	-2.55795	-6.29508					18.6	-106.337	-237.944	-175.242				18.6	-1.46987	-0.619199				18.6	-0.790553
18.8	-0.0276472	-2.70802																				18.7	-2.35226	-2.53018				18.7	-2.77924	-6.20112					18.7	-105.693	-240.077	-175.045				18.7	-2.23015	-1.06148				18.7	-0.679598
18.9	-0.110589	-3.36451																				18.8	-1.77529	-2.39931				18.8	-3.02397	-4.04012					18.8	-105.353	-238.768	-175.125				18.8	-2.83837	-0.685542				18.8	-0.943116
19	0.19353	-2.79008																				18.9	-1.77529	-2.18119				18.9	-3.24535	-3.10056					18.9	-104.065	-239.447	-175.252				18.9	-2.58495	-0.420171				18.9	-1.26211
19.1	0.801769	-2.62596																				19	-1.86406	-1.70133				19	-3.4284	-3.6643					19	-102.912	-239.398	-175.197				19	-2.12878	-0.619199				19	-1.49789
19.2	0.552944	-1.88741																				19.1	-1.9972	-2.39931				19.1	-3.57924	-5.63738					19.1	-103.183	-236.393	-174.808				19.1	-1.52056	-0.619199				19.1	-1.47015
19.3	0.0552944	-2.5439																				19.2	-2.39665	-3.05366				19.2	-3.69569	-5.63738					19.2	-102.81	-236.054	-174.048				19.2	-1.67261	-0.552856				19.2	-1.12342
19.4	0.0276472	-4.021																				19.3	-3.32867	-3.18454				19.3	-3.76386	-3.85221					19.3	-102.2	-239.107	-172.909				19.3	-1.87535	-0.88457				19.3	-0.63799
19.5	0.718827	-4.18512																				19.4	-3.06238	-2.53018				19.4	-3.7774	-2.72473					19.4	-102.641	-242.549	-171.239				19.4	-1.77398	-0.973027				19.4	-0.8599
19.6	0.608238	-1.80535																				19.5	-1.46462	-2.48656				19.5	-3.75691	-1.69121					19.5	-104.472	-245.215	-168.786				19.5	-0.658908	-0.398056				19.5	-1.05407
19.7	0.718827	-0.902674																				19.6	-1.28709	-1.6577				19.6	-3.74427	-4.04012					19.6	-104.099	-252.582	-165.539				19.6	-1.3685	-0.1548				19.6	-1.08181
19.8	0.165883	-1.72329																				19.7	-1.68653	-2.48656				19.7	-3.76213	-4.41595					19.7	-104.167	-248.171	-161.967				19.7	-2.93974	-0.110571				19.7	-0.8599
19.9	-0.387061	-1.96947																				19.8	-2.61856	-4.01339				19.8	-3.79652	-3.10056					19.8	-103.285	-240.464	-158.784				19.8	-2.63563	-0.0442285				19.8	-0.956986
20	-0.276472	-1.96947																				19.9	-2.70732	-3.05366				19.9	-3.79232	-4.88573					19.9	-101.997	-241.143	-156.444				19.9	-1.46987	-0.530742				19.9	-0.846031
20.1	0.414708	-2.05153																				20	-2.61856	-2.61743				20	-3.68959	-3.38243					20	-102.302	-241.725	-154.924				20	-1.0137	-0.442285				20	-0.832161
20.2	0.0829416	-2.46184																				20.1	-2.57418	-2.44293				20.1	-3.47496	-3.85221					20.1	-102.336	-244.197	-153.91				20.1	-1.7233	0				20.1	-0.943116
20.3	0.276472	-2.9542																				20.2	-2.48541	-1.43958				20.2	-3.17443	-5.07364					20.2	-102.234	-244.584	-153.088				20.2	-1.82467	-0.486513				20.2	-1.01246
20.4	0.470002	-3.28245																				20.3	-1.37585	-2.35568				20.3	-2.80493	-5.1676					20.3	-102.878	-245.893	-152.283				20.3	-2.28084	-0.862456				20.3	-0.998594
20.5	0.0276472	-4.59543																				20.4	-1.77529	-3.01004				20.4	-2.37024	-6.29508					20.4	-102.776	-249.092	-151.469				20.4	-2.43289	-1.01726				20.4	-0.956986
20.6	0.552944	-2.70802																				20.5	-2.17473	-2.87917				20.5	-1.91871	-4.22804					20.5	-103.082	-250.886	-150.697				20.5	-1.7233	-0.309599				20.5	-1.26211
20.7	0.829416	-2.79008																				20.6	-2.30788	-2.22481				20.6	-1.54938	-3.0066					20.6	-103.014	-247.929	-150.032				20.6	-1.26713	-0.1548				20.6	-1.08181
20.8	0.525297	-2.62596																				20.7	-1.90844	-1.74495				20.7	-1.36226	-4.04012					20.7	-102.505	-247.59	-149.486				20.7	-1.21645	-0.862456				20.7	-0.887639
20.9	0.304119	-5.74429																				20.8	-3.37306	-1.8322				20.8	-1.40033	-4.5099					20.8	-102.607	-244.294	-149.014				20.8	-1.57124	-1.14994				20.8	-1.06794
21	-0.19353	-4.75955																				20.9	-4.30509	-1.26509				20.9	-1.62601	-3.28847					20.9	-102.641	-239.931	-148.533				20.9	-2.02741	-0.420171				20.9	-0.804423
21.1	-0.0829416	-5.25192																				21	-3.06238	-1.52683				21	-1.9246	-2.72473					21	-102.336	-239.447	-147.952				21	-1.92604	0.0221142				21	-0.873769
21.2	-0.19353	-3.11833																				21.1	-2.08597	-2.13756				21.1	-2.16198	-4.22804					21.1	-102.403	-242.694	-147.183				21.1	-1.31782	-0.176914				21.1	-1.12342
21.3	0.0276472	-1.96947																				21.2	-1.02079	-2.96642				21.2	-2.26191	-5.73134					21.2	-102.946	-242.209	-146.184				21.2	-1.62193	-0.265371				21.2	-1.12342
21.4	0.580591	-1.64122																				21.3	-1.68653	-2.5738				21.3	-2.24779	-4.32199					21.3	-101.59	-244.681	-145.042				21.3	-1.77398	-0.906684				21.3	-1.10955
21.5	0.304119	-1.31298																				21.4	-1.9972	-2.83555				21.4	-2.20738	-3.38243					21.4	-101.725	-242.355	-143.995				21.4	-2.17947	-0.862456				21.4	-0.956986
21.6	0.110589	-2.13359																				21.5	-2.39665	-2.61743				21.5	-2.21951	-5.63738					21.5	-102.709	-239.544	-143.297				21.5	-2.48358	-1.12783				21.5	-0.693468
21.7	0.387061	-2.5439																				21.6	-1.28709	-2.48656				21.6	-2.30379	-7.14068					21.6	-102.403	-238.623	-143.05				21.6	-1.97672	-0.88457				21.6	-0.887639
21.8	0.49765	-4.75955																				21.7	-1.19832	-2.48656				21.7	-2.43128	-4.04012					21.7	-102.302	-239.689	-143.175				21.7	-1.97672	-0.751884				21.7	-1.27598
21.9	0.359414	-4.59543																				21.8	-2.48541	-2.26844				21.8	-2.58061	-3.57034					21.8	-101.861	-238.332	-143.538				21.8	-1.57124	-0.331714				21.8	-1.05407
22	0.580591	-3.36451																				21.9	-4.43823	-1.91945				21.9	-2.7659	-4.32199					21.9	-100.708	-235.472	-143.973				21.9	-1.62193	-0.420171				21.9	-1.23437
22.1	0.276472	-2.5439																				22	-2.66294	-1.17784				22	-3.00876	-4.60386					22	-100.267	-234.454	-144.258				22	-1.21645	-0.818227				22	-1.30372
22.2	0.110589	-3.20039																				22.1	-2.08597	-1.57046				22.1	-3.28386	-4.5099					22.1	-100.369	-234.939	-144.167				22.1	-2.17947	-0.508628				22.1	-1.13729
22.3	0.387061	-1.14886																				22.2	-1.10956	-2.31206				22.2	-3.48844	-5.26156					22.2	-100.64	-234.066	-143.593				22.2	-1.11508	-0.221142				22.2	-1.1789
22.4	-0.221178	0.164122																				22.3	-0.932029	-2.35568				22.3	-3.49055	-3.28847					22.3	-100.538	-235.278	-142.592				22.3	-1.52056	0.110571				22.3	-1.24824
22.5	-0.359414	-1.39504																				22.4	-1.68653	-1.61408				22.4	-3.23541	-3.6643					22.4	-99.4195	-238.186	-141.373				22.4	-1.31782	-0.265371				22.4	-1.13729
22.6	0.0276472	-1.96947																				22.5	-1.64215	-2.7483				22.5	-2.80211	-3.10056					22.5	-98.5379	-236.829	-140.207				22.5	-2.53426	-0.508628				22.5	-1.0402
22.7	0.49765	-3.61069																				22.6	-2.30788	-3.18454				22.6	-2.36342	-3.19452					22.6	-97.7919	-237.411	-139.302				22.6	-3.04111	-0.088457				22.6	-0.887639
22.8	0.525297	-2.9542																				22.7	-2.7517	-2.26844				22.7	-2.08169	-4.32199					22.7	-97.5545	-238.283	-138.723				22.7	-1.62193	-0.0442285				22.7	-0.943116
22.9	0.110589	-2.13359																				22.8	-2.17473	-3.18454				22.8	-2.02759	-4.69782					22.8	-97.758	-236.878	-138.411				22.8	-0.405482	-0.287485				22.8	-0.998594
23	-0.138236	-0.410306																				22.9	-2.04159	-2.96642				22.9	-2.16274	-5.73134					22.9	-98.504	-234.987	-138.246				22.9	-0.96302	-0.1548				22.9	-1.26211
23.1	-0.387061	-1.88741																				23	-3.28429	-2.22481				23	-2.38412	-4.97969					23	-98.504	-235.569	-138.145				23	-1.57124	-0.353828				23	-0.970855
23.2	-0.718827	-3.11833																				23.1	-3.81688	-2.22481				23.1	-2.58042	-3.19452					23.1	-97.6562	-237.071	-138.157				23.1	-2.48358	-0.840341				23.1	-0.65186
23.3	-0.663533	-2.79008																				23.2	-2.30788	-2.92279				23.2	-2.66742	-2.34891					23.2	-98.0292	-236.829	-138.439				23.2	-1.31782	0.088457				23.2	-1.0402
23.4	-0.580591	-1.55916																				23.3	-1.73091	-3.18454				23.3	-2.6056	-3.0066					23.3	-97.7241	-236.829	-139.063				23.3	-0.456167	-0.597085				23.3	-1.81689
23.5	-0.165883	-0.738551																				23.4	-1.37585	-1.87582				23.4	-2.42081	-5.35551					23.4	-96.7746	-236.441	-139.894				23.4	-1.57124	-0.707656				23.4	-1.51176
23.6	0.0276472	-2.46184																				23.5	-2.44103	-1.48321				23.5	-2.19515	-6.38903					23.5	-96.2321	-237.556	-140.622				23.5	-1.57124	-0.840341				23.5	-0.762815
23.7	-0.276472	-2.37978																				23.6	-2.66294	-2.5738				23.6	-2.01637	-5.54342					23.6	-96.3338	-236.781	-140.909				23.6	-1.41919	-0.508628				23.6	-0.679598
23.8	-0.221178	-4.59543																				23.7	-1.68653	-3.75164				23.7	-1.92275	-4.13408					23.7	-96.6051	-239.592	-140.569				23.7	-2.38221	-0.773999				23.7	-0.873769
23.9	-0.331766	-5.00574																				23.8	-1.68653	-2.96642				23.8	-1.90493	-4.97969					23.8	-97.1476	-241.87	-139.646				23.8	-1.7233	-1.14994				23.8	-0.984724
24	0.0829416	-3.36451																				23.9	-0.976411	-1.96307				23.9	-1.94296	-1.87913					23.9	-97.385	-237.217	-138.363				23.9	-0.506852	-0.619199				23.9	-1.09568
24.1	0.414708	-1.88741																				24	-2.21912	-2.96642				24	-2.02065	-1.40935					24	-97.0459	-235.423	-137.049				24	-2.02741	-0.0221142				24	-1.09568
24.2	0.165883	-3.77482																				24.1	-2.57418	-3.27178				24.1	-2.12084	-0.281869					24.1	-96.1304	-234.26	-136.081				24.1	-2.78769	-0.464399				24.1	-1.12342
24.3	-0.138236	-3.36451																				24.2	-2.2635	-1.43958				24.2	-2.23199	-0.657694					24.2	-95.5878	-232.418	-135.813				24.2	-2.78769	-0.818227				24.2	-1.01246
24.4	0.0276472	-2.79008																				24.3	-1.64215	-2.48656				24.3	-2.36847	-4.41595					24.3	-95.0114	-232.176	-136.406				24.3	-1.67261	-0.0442285				24.3	-0.8599
24.5	0.0829416	-3.93894																				24.4	-0.57697	-3.09729				24.4	-2.55989	-4.97969					24.4	-94.1298	-232.127	-137.7				24.4	0.405482	0.199028				24.4	-0.748945
24.6	-0.746474	-3.69276																				24.5	-1.68653	-2.83555				24.5	-2.82199	-5.35551					24.5	-94.1298	-230.625	-139.293				24.5	-0.152056	-0.199028				24.5	-1.3592
24.7	-0.746474	-2.70802																				24.6	-1.90844	-2.7483				24.6	-3.12582	-3.75825					24.6	-94.2654	-233.194	-140.729				24.6	-1.52056	-0.132685				24.6	-1.81689
24.8	-0.221178	0.328245																				24.7	-1.46462	-3.31541				24.7	-3.41617	-3.47638					24.7	-94.3671	-232.564	-141.635				24.7	-2.53426	-0.1548				24.7	-0.166432
24.9	-0.276472	-1.96947																				24.8	-1.24271	-2.92279				24.8	-3.63788	-4.41595					24.8	-93.316	-230.916	-141.813				24.8	-1.82467	-0.619199				24.8	-0.513166
25	-0.221178	-1.55916																				24.9	-1.86406	-2.96642				24.9	-3.75806	-4.88573					24.9	-91.5188	-229.752	-141.281				24.9	-1.21645	-0.597085				24.9	-0.735076
25.1	0.0552944	-0.65649																				25	-2.52979	-2.79192				25	-3.75482	-4.79177					25	-90.7728	-231.013	-140.231				25	-0.658908	-0.309599				25	-1.5395
25.2	0.0829416	-2.79008																				25.1	-2.61856	-1.17784				25.1	-3.61711	-5.44947					25.1	-91.6205	-232.758	-138.938				25.1	-0.202741	-0.1548				25.1	-1.99719
25.3	-0.19353	-3.93894																				25.2	-3.018	-1.6577				25.2	-3.38267	-3.28847					25.2	-91.5527	-233.291	-137.667				25.2	-0.96302	-0.0221142				25.2	-1.02633
25.4	-0.414708	-1.72329																				25.3	-2.66294	-3.57715				25.3	-3.11561	-3.19452					25.3	-91.3832	-233.679	-136.577				25.3	-1.92604	-0.265371				25.3	-0.832161
25.5	-0.276472	-1.96947																				25.4	-2.35226	-3.75164				25.4	-2.86627	-4.69782					25.4	-90.1625	-234.018	-135.697				25.4	-1.97672	0.110571				25.4	-0.873769
25.6	0.165883	-2.62596																				25.5	-2.08597	-2.83555				25.5	-2.66955	-4.69782					25.5	-90.5016	-234.648	-134.972				25.5	-1.92604	-0.309599				25.5	-0.776684
25.7	90.5722	-589.938																				25.6	-2.35226	-1.74495				25.6	-2.55778	-3.85221					25.6	-91.7901	-231.982	-134.372				25.6	-2.12878	0				25.6	-0.901508
25.8	15.7589	-1095.19																				25.7	-320.662	-221.391				25.7	-8.9382	197.684					25.7	-91.6545	-231.449	-133.95				25.7	-378.872	-233.062				25.7	-117.016
25.9	-100.774	-618.66																				25.8	-690.767	-809.395				25.8	-41.2507	-246.635					25.8	-91.3493	-230.14	-133.788				25.8	-678.929	-605.046				25.8	-284.807
26	-108.985	-323.321																				25.9	-476.489	-628.095				25.9	-119.977	-512.25					25.9	-91.4849	-229.268	-133.907				25.9	-305.531	-386.867				25.9	-246.819
26.1	-96.9311	-271.13																				26	-271.132	-394.141				26	-245.297	-413.878					26	-91.1119	-230.092	-134.22				26	-74.3553	-162.473				26	-194.31
26.2	-93.0052	-271.13																				26.1	-190.09	-329.839				26.1	-389.202	-327.532					26.1	-90.6711	-229.607	-134.592				26.1	-30.918	-89.1868				26.1	-175.42
26.3	-92.8946	-269.981																				26.2	-155.826	-320.547				26.2	-508.468	-303.385					26.2	-91.0102	-229.025	-134.946				26.2	-32.4892	-70.2348				26.2	-168.554
26.4	-92.5352	-268.997																				26.3	-133.635	-316.316				26.3	-567.224	-296.526					26.3	-91.5188	-228.541	-135.297				26.3	-35.6317	-60.3055				26.3	-163.839
26.5	-92.2587	-268.751																				26.4	-119.788	-313.131				26.4	-553.26	-291.828					26.4	-91.1119	-228.201	-135.679				26.4	-39.6359	-52.654				26.4	-160.039
26.6	-90.5722	-265.386																				26.5	-113.574	-311.997				26.5	-479.962	-294.647					26.5	-89.5182	-228.201	-136.071				26.5	-44.4003	-47.4129				26.5	-157.487
26.7	-89.6599	-262.268																				26.6	-110.556	-311.081				26.6	-376.225	-297.09					26.6	-89.7556	-227.959	-136.418				26.6	-47.4414	-44.9361				26.6	-155.753
26.8	-89.3558	-258.985																				26.7	-107.405	-308.202				26.7	-272.354	-298.217					26.7	-89.5521	-228.395	-136.734				26.7	-50.2291	-42.6363				26.7	-154.089
26.9	-88.1946	-257.426																				26.8	-103.5	-306.806				26.8	-189.402	-296.902					26.8	-88.7383	-229.849	-137.159				26.8	-51.3948	-39.9162				26.8	-152.466
27	-87.3375	-255.867																				26.9	-101.414	-305.061				26.9	-135.374	-298.499					26.9	-89.0435	-229.849	-137.867				26.9	-50.9387	-37.0635				26.9	-150.954
27.1	-86.591	-253.98																				27	-100.748	-302.574				27	-107.514	-298.499					27	-89.2809	-227.959	-138.892				27	-50.5839	-34.5425				27	-149.65
27.2	-85.5128	-251.846																				27.1	-100.26	-300.655				27.1	-97.5429	-297.56					27.1	-88.3314	-225.923	-140.042				27.1	-50.077	-33.0387				27.1	-148.582
27.3	-85.0151	-247.825																				27.2	-100.615	-296.947				27.2	-96.6728	-298.124					27.2	-87.755	-226.262	-140.942				27.2	-48.6072	-32.3753				27.2	-147.043
27.4	-83.9093	-243.64																				27.3	-101.636	-295.028				27.3	-98.5952	-298.499					27.3	-88.0941	-226.602	-141.199				27.3	-49.4688	-32.0435				27.3	-145.684
27.5	-82.4993	-242.573																				27.4	-101.28	-293.806				27.4	-100.19	-297.466					27.4	-89.3826	-226.893	-140.604				27.4	-49.6209	-31.0926				27.4	-143.839
27.6	-82.3334	-239.126																				27.5	-101.059	-291.189				27.5	-100.738	-298.687					27.5	-89.4165	-226.408	-139.238				27.5	-48.8606	-30.3186				27.5	-142.591
27.7	-81.6698	-236.5																				27.6	-100.659	-288.833				27.6	-100.668	-298.687					27.6	-88.9418	-225.729	-137.429				27.6	-47.7455	-29.6331				27.6	-141.454
27.8	-80.6192	-235.598																				27.7	-100.482	-287.132				27.7	-100.605	-295.305					27.7	-89.0774	-226.166	-135.591				27.7	-46.377	-28.5716				27.7	-140.774
27.9	-80.7575	-233.546																				27.8	-100.304	-286.39				27.8	-100.92	-294.177					27.8	-87.6872	-226.844	-134.063				27.8	-45.3633	-28.461				27.8	-139.845
28	-79.0157	-231.413																				27.9	-101.192	-284.95				27.9	-101.672	-296.432					27.9	-87.2124	-227.28	-132.981				27.9	-44.0455	-28.7706				27.9	-138.735
28.1	-77.4398	-230.756																				28	-101.991	-283.293				28	-102.768	-297.184					28	-87.5515	-226.893	-132.264				28	-43.5386	-28.5495				28	-137.834
28.2	-77.7163	-228.869																				28.1	-102.923	-280.326				28.1	-104.107	-294.647					28.1	-88.6366	-226.941	-131.704				28.1	-42.0688	-28.262				28.1	-136.946
28.3	-78.0204	-227.556																				28.2	-102.213	-278.189				28.2	-105.61	-293.989					28.2	-89.2809	-226.65	-131.112				28.2	-40.903	-28.5716				28.2	-136.641
28.4	-77.6886	-224.684																				28.3	-101.547	-278.407				28.3	-107.201	-294.459					28.3	-88.6366	-225.245	-130.401				28.3	-40.3455	-28.7264				28.3	-136.045
28.5	-76.9975	-222.632																				28.4	-100.837	-277.273				28.4	-108.8	-292.016					28.4	-88.5688	-224.081	-129.587				28.4	-40.092	-27.9524				28.4	-135.504
28.6	-75.6151	-223.453																				28.5	-100.57	-275.222				28.5	-110.34	-289.386					28.5	-87.009	-225.681	-128.746				28.5	-38.8249	-27.4217				28.5	-135.212
28.7	-74.6198	-221.976																				28.6	-102.301	-272.692				28.6	-111.758	-290.231					28.6	-86.9412	-225.535	-127.973				28.6	-38.0139	-28.9254				28.6	-134.658
28.8	-74.6198	-220.663																				28.7	-102.967	-271.732				28.7	-113.005	-290.795					28.7	-87.0429	-226.166	-127.38				28.7	-38.166	-30.6061				28.7	-133.354
28.9	-73.6798	-219.678																				28.8	-101.591	-270.337				28.8	-114.104	-287.976					28.8	-86.9073	-226.166	-127.05				28.8	-37.6591	-29.3456				28.8	-132.272
29	-73.818	-218.201																				28.9	-101.147	-268.417				28.9	-115.17	-283.654					28.9	-86.9073	-227.862	-126.992				28.9	-35.7838	-27.8197				28.9	-131.967
29.1	-73.7904	-215.329																				29	-101.813	-267.196				29	-116.342	-282.903					29	-87.382	-228.298	-127.139				29	-35.6824	-27.4217				29	-131.495
29.2	-72.7398	-213.523																				29.1	-102.39	-267.414				29.1	-117.678	-282.997					29.1	-87.7889	-228.298	-127.393				29.1	-36.1893	-26.6256				29.1	-131.44
29.3	-73.0716	-213.934																				29.2	-102.035	-266.628				29.2	-119.087	-283.654					29.2	-87.4498	-232.418	-127.66				29.2	-35.2262	-26.9573				29.2	-131.371
29.4	-72.8227	-214.59																				29.3	-103.544	-266.323				29.3	-120.362	-281.775					29.3	-87.0768	-231.788	-127.896				29.3	-34.3646	-26.7361				29.3	-131.107
29.5	-72.3804	-214.754																				29.4	-101.857	-265.363				29.4	-121.298	-281.775					29.4	-86.7377	-232.273	-128.123				29.4	-33.5536	-27.0457				29.4	-130.677
29.6	-71.6615	-211.061																				29.5	-100.97	-264.36				29.5	-121.788	-280.178					29.5	-86.0596	-232.224	-128.402				29.5	-34.0098	-26.8909				29.5	-130.954
29.7	-72.2421	-208.764																				29.6	-101.636	-263.444				29.6	-121.853	-281.023					29.6	-86.0257	-229.219	-128.775				29.6	-33.6043	-26.9573				29.6	-130.691
29.8	-72.5463	-210.241																				29.7	-102.612	-263.269				29.7	-121.614	-283.842					29.7	-87.0429	-224.663	-129.223				29.7	-31.5769	-26.714				29.7	-130.095
29.9	-72.4357	-212.621																				29.8	-103.056	-260.608				29.8	-121.229	-281.211					29.8	-87.3481	-224.663	-129.671				29.8	-29.7522	-26.7804				29.8	-129.373
30	-71.468	-211.964																				29.9	-102.257	-259.169				29.9	-120.845	-276.701					29.9	-87.4159	-226.408	-130.031				29.9	-30.6646	-26.2496				29.9	-128.805
30.1	-70.9151	-212.621																				30	-102.035	-260.216				30	-120.569	-275.104					30	-86.4665	-228.25	-130.245				30	-30.918	-26.5592				30	-129.096
30.2	-70.8874	-210.159																				30.1	-100.704	-260.085				30.1	-120.447	-274.822					30.1	-86.1274	-228.25	-130.309				30.1	-29.7522	-25.9179				30.1	-128.43
30.3	-70.7768	-208.436																				30.2	-101.813	-258.951				30.2	-120.445	-274.165					30.2	-86.7716	-227.038	-130.247				30.2	-29.0933	-26.6698				30.2	-127.626
30.4	-70.8045	-208.107																				30.3	-102.124	-258.689				30.3	-120.469	-271.534					30.3	-86.6699	-225.826	-130.082				30.3	-28.7385	-27.2005				30.3	-127.862
30.5	-70.9704	-207.205																				30.4	-102.568	-257.729				30.4	-120.402	-273.883					30.4	-85.0423	-226.069	-129.801				30.4	-28.3331	-26.8909				30.4	-127.667
30.6	-71.1915	-206.384																				30.5	-102.923	-257.119				30.5	-120.168	-268.997					30.5	-83.2113	-225.245	-129.353				30.5	-28.0289	-27.09				30.5	-127.182
30.7	-71.4404	-206.548																				30.6	-102.834	-257.467				30.6	-119.777	-267.4					30.6	-82.7365	-223.5	-128.685				30.6	-28.8399	-28.1293				30.6	-126.489
30.8	-70.998	-207.205																				30.7	-102.967	-258.602				30.7	-119.299	-269.843					30.7	-84.0251	-224.275	-127.792				30.7	-27.4207	-27.3111				30.7	-126.072
30.9	-70.5557	-206.22																				30.8	-102.878	-259.518				30.8	-118.799	-269.655					30.8	-83.7877	-224.954	-126.744				30.8	-26.8632	-26.5813				30.8	-126.544
31	-70.5833	-204.004																				30.9	-103.322	-257.773				30.9	-118.3	-268.903					30.9	-82.5331	-225.293	-125.679				30.9	-26.9646	-26.6919				30.9	-126.433
31.1	-70.3621	-204.086																				31	-103.455	-256.639				31	-117.8	-269.467					31	-82.3635	-224.808	-124.773				31	-27.4714	-27.3332				31	-126.072
31.2	-70.3068	-206.548																				31.1	-103.1	-256.421				31.1	-117.332	-269.843					31.1	-83.2452	-223.015	-124.188				31.1	-26.9139	-27.687				31.1	-125.934
31.3	-70.1133	-206.302																				31.2	-102.789	-257.031				31.2	-116.967	-267.4					31.2	-82.8044	-220.688	-124.012				31.2	-25.6974	-26.6477				31.2	-125.726
31.4	-69.8921	-205.071																				31.3	-103.677	-257.729				31.3	-116.753	-265.145					31.3	-82.6348	-219.04	-124.218				31.3	-26.1536	-26.4044				31.3	-125.753
31.5	-69.8921	-203.758																				31.4	-104.387	-258.645				31.4	-116.682	-263.266					31.4	-83.6182	-218.604	-124.654				31.4	-27.0152	-27.0236				31.4	-125.892
31.6	-70.6939	-203.348																				31.5	-105.896	-257.467				31.5	-116.708	-262.984					31.5	-82.7026	-220.688	-125.093				31.5	-26.0522	-27.1563				31.5	-125.24
31.7	-70.6939	-202.117																				31.6	-106.074	-255.635				31.6	-116.788	-259.883					31.6	-81.2785	-223.742	-125.327				31.6	-25.1399	-26.7582				31.6	-124.616
31.8	-70.4174	-200.394																				31.7	-106.562	-256.115				31.7	-116.912	-261.481					31.7	-82.3296	-222.869	-125.253				31.7	-25.1399	-26.6919				31.7	-125.573
31.9	-70.528	-201.953																				31.8	-105.452	-256.9				31.8	-117.084	-263.642					31.8	-82.7704	-222.385	-124.895				31.8	-25.7481	-26.1833				31.8	-124.949
32	-69.8645	-203.676																				31.9	-109.358	-256.028				31.9	-117.276	-261.668					31.9	-83.3808	-222.579	-124.358				31.9	-25.3933	-26.2938				31.9	-123.839
32.1	-69.5327	-202.445																				32	-113.885	-254.981				32	-117.428	-260.541					32	-83.1773	-221.221	-123.774				32	-26.0015	-26.3823				32	-123.826
32.2	-69.0074	-200.968																				32.1	-110.068	-254.632				32.1	-117.489	-259.32					32.1	-82.6687	-219.573	-123.27				32.1	-25.1399	-26.316				32.1	-123.853
32.3	-69.9474	-200.065																				32.2	-105.142	-254.894				32.2	-117.44	-259.226					32.2	-82.2279	-219.67	-122.933				32.2	-24.9878	-25.94				32.2	-123.673
32.4	-70.4727	-200.886																				32.3	-104.476	-254.152				32.3	-117.257	-260.541					32.3	-82.3635	-218.992	-122.789				32.3	-24.4303	-24.9891				32.3	-123.562
32.5	-70.0857	-201.214																				32.4	-105.63	-252.145				32.4	-116.928	-263.36					32.4	-82.3296	-218.653	-122.795				32.4	-23.7714	-25.0112				32.4	-123.576
32.6	-70.4451	-199.573																				32.5	-104.52	-252.451				32.5	-116.485	-264.299					32.5	-82.3975	-218.071	-122.858				32.5	-23.4673	-25.0554				32.5	-123.839
32.7	-70.5004	-199.983																				32.6	-103.943	-253.192				32.6	-115.991	-262.42					32.6	-81.821	-219.331	-122.857				32.6	-24.0248	-26.2938				32.6	-123.798
32.8	-70.0027	-201.378																				32.7	-103.988	-253.105				32.7	-115.514	-261.481					32.7	-81.3463	-220.301	-122.691				32.7	-23.6193	-26.316				32.7	-122.827
32.9	-69.6709	-199.491																				32.8	-104.254	-251.796				32.8	-115.092	-261.293					32.8	-80.9733	-220.494	-122.338				32.8	-23.6193	-25.94				32.8	-122.966
33	-69.9198	-198.424																				32.9	-105.009	-251.884				32.9	-114.698	-261.387					32.9	-80.5325	-221.173	-121.868				32.9	-23.8728	-26.2938				32.9	-123.465
33.1	-70.5833	-198.67																				33	-104.432	-252.233				33	-114.253	-263.36					33	-81.0411	-221.27	-121.398				33	-23.1632	-26.1169				33	-123.52
33.2	-70.528	-197.521																				33.1	-103.766	-252.189				33.1	-113.723	-262.984					33.1	-81.3463	-221.949	-121.033				33.1	-22.6056	-25.8294				33.1	-123.104
33.3	-70.1962	-198.178																				33.2	-103.899	-253.018				33.2	-113.176	-263.36					33.2	-80.9055	-221.028	-120.831				33.2	-22.3015	-25.3429				33.2	-122.522
33.4	-70.0027	-198.588																				33.3	-103.145	-253.149				33.3	-112.693	-264.675					33.3	-81.5497	-219.089	-120.801				33.3	-21.4905	-25.3208				33.3	-122.328
33.5	-70.0304	-196.865																				33.4	-102.124	-253.89				33.4	-112.292	-266.178					33.4	-81.6176	-219.38	-120.923				33.4	-22.0481	-25.3429				33.4	-122.896
33.6	-69.6986	-194.075																				33.5	-102.39	-254.894				33.5	-111.948	-265.896					33.5	-81.4819	-220.252	-121.174				33.5	-22.707	-25.741				33.5	-122.203
33.7	-70.0027	-193.665																				33.6	-102.079	-254.763				33.6	-111.64	-265.051					33.6	-81.1767	-221.173	-121.538				33.6	-22.0988	-25.5641				33.6	-121.87
33.8	-69.6433	-195.552																				33.7	-102.967	-254.021				33.7	-111.363	-264.581					33.7	-80.3969	-222.336	-121.986				33.7	-21.2878	-24.9006				33.7	-121.62
33.9	-69.3668	-197.193																				33.8	-103.988	-253.061				33.8	-111.117	-263.266					33.8	-80.1256	-222.773	-122.483				33.8	-22.0481	-24.1488				33.8	-121.69
34	-69.6986	-197.357																				33.9	-106.784	-250.968				33.9	-110.906	-261.105					33.9	-80.2273	-224.663	-122.986				33.9	-22.3015	-24.3257				33.9	-121.828
34.1	-70.0304	-196.783																				34	-107.627	-248.743				34	-110.745	-261.481					34	-80.6681	-226.65	-123.457				34	-22.8084	-24.3478				34	-121.62
34.2	-69.3392	-196.537																				34.1	-106.163	-247.609				34.1	-110.649	-262.608					34.1	-80.0917	-224.857	-123.851				34.1	-22.4536	-24.591				34.1	-120.885
34.3	-70.1686	-195.142																				34.2	-104.875	-246.823				34.2	-110.606	-262.044					34.2	-79.5831	-223.645	-124.114				34.2	-21.0851	-24.591				34.2	-120.733
34.4	-69.6986	-194.239																				34.3	-104.032	-247.696				34.3	-110.543	-261.574					34.3	-80.1595	-225.39	-124.185				34.3	-22.707	-24.8564				34.3	-120.802
34.5	-68.6204	-192.844																				34.4	-104.343	-248.481				34.4	-110.355	-260.165					34.4	-80.329	-224.905	-124.025				34.4	-22.7577	-24.6795				34.4	-121.107
34.6	-67.5421	-194.485																				34.5	-104.254	-248.525				34.5	-110	-258.944					34.5	-78.4302	-222.821	-123.642				34.5	-20.781	-24.6574				34.5	-121.232
34.7	-67.1274	-193.09																				34.6	-103.145	-248.568				34.6	-109.542	-258.286					34.6	-78.8371	-224.178	-123.098				34.6	-20.4262	-25.3208				34.6	-121.204
34.8	-68.0951	-192.434																				34.7	-101.147	-248.655				34.7	-109.11	-257.252					34.7	-80.0917	-225.826	-122.505				34.7	-22.3015	-25.4093				34.7	-121.301
34.9	-67.5698	-192.105																				34.8	-101.103	-249.572				34.8	-108.812	-257.252					34.8	-80.3629	-223.451	-121.984				34.8	-22.8084	-24.6795				34.8	-120.982
35	-66.4915	-193.008																				34.9	-102.479	-249.877				34.9	-108.679	-254.716					34.9	-80.2951	-220.785	-121.609				34.9	-21.744	-24.3257				34.9	-120.76
35.1	-67.0168	-192.352																				35	-103.366	-248.088				35	-108.659	-257.065					35	-79.3796	-220.446	-121.385				35	-20.781	-24.8785				35	-120.858
35.2	-67.1274	-194.485																				35.1	-103.233	-246.343				35.1	-108.685	-256.971					35.1	-79.0066	-219.816	-121.279				35.1	-20.5275	-25.7631				35.1	-120.788
35.3	-67.238	-193.336																				35.2	-102.878	-246.082				35.2	-108.723	-257.065					35.2	-79.2101	-218.507	-121.286				35.2	-20.5782	-25.0554				35.2	-121.024
35.4	-67.7909	-191.367																				35.3	-102.257	-245.82				35.3	-108.775	-256.877					35.3	-80.0917	-217.683	-121.463				35.3	-21.7947	-23.9718				35.3	-121.274
35.5	-67.5421	-191.777																				35.4	-100.925	-246.518				35.4	-108.847	-253.306					35.4	-79.2101	-219.428	-121.877				35.4	-21.3892	-24.2814				35.4	-120.719
35.6	-67.0998	-191.777																				35.5	-101.458	-248.35				35.5	-108.937	-252.461					35.5	-78.7014	-220.931	-122.522				35.5	-19.5138	-23.9718				35.5	-120.539
35.7	-68.2333	-191.777																				35.6	-101.369	-247.652				35.6	-109.06	-249.736					35.6	-77.9894	-219.864	-123.303				35.6	-20.1727	-24.1045				35.6	-120.83
35.8	-67.7633	-191.859																				35.7	-101.591	-244.947				35.7	-109.267	-249.642					35.7	-77.9215	-219.622	-124.097				35.7	-21.1864	-24.967				35.7	-121.079
35.9	-67.6527	-194.075																				35.8	-101.769	-243.115				35.8	-109.6	-253.118					35.8	-78.125	-219.234	-124.801				35.8	-20.2234	-24.8343				35.8	-121.149
36	-67.708	-193.829																				35.9	-101.636	-243.333				35.9	-110.049	-252.461					35.9	-78.2606	-219.283	-125.335				35.9	-20.7303	-24.5247				35.9	-120.885
36.1	-67.2933	-194.649																				36	-101.769	-244.424				36	-110.531	-250.863					36	-77.6503	-218.653	-125.655				36	-20.4262	-24.8122				36	-120.677
36.2	-66.7956	-192.187																				36.1	-102.789	-245.078				36.1	-110.918	-252.367					36.1	-77.006	-218.943	-125.778				36.1	-20.1727	-24.6795				36.1	-120.871
36.3	-67.2933	-191.039																				36.2	-103.411	-245.994				36.2	-111.103	-252.179					36.2	-77.1416	-219.67	-125.763				36.2	-20.6289	-24.9006				36.2	-120.83
36.4	-67.0168	-190.464																				36.3	-102.745	-247.129				36.3	-111.073	-250.676					36.3	-77.6164	-220.01	-125.665				36.3	-20.0714	-24.5468				36.3	-120.539
36.5	-66.6021	-190.628																				36.4	-101.414	-246.562				36.4	-110.912	-252.837					36.4	-77.4807	-220.397	-125.502				36.4	-20.4262	-24.2151				36.4	-119.956
36.6	-67.8739	-192.352																				36.5	-101.414	-247.347				36.5	-110.743	-254.34					36.5	-77.6503	-218.459	-125.271				36.5	-21.4905	-24.8785				36.5	-119.623
36.7	-67.7633	-191.367																				36.6	-101.547	-248.481				36.6	-110.671	-254.434					36.6	-76.8704	-216.326	-124.984				36.6	-19.8179	-25.4535				36.6	-119.401
36.8	-67.3762	-189.069																				36.7	-101.103	-248.699				36.7	-110.764	-255.937					36.7	-76.7687	-216.277	-124.689				36.7	-19.3111	-25.365				36.7	-119.138
36.9	-67.3486	-188.413																				36.8	-100.437	-249.092				36.8	-111.043	-258.286					36.8	-76.3957	-216.762	-124.438				36.8	-19.1083	-25.166				36.8	-119.471
37	-67.5145	-187.428																				36.9	-100.482	-249.441				36.9	-111.482	-256.971					36.9	-76.1583	-219.04	-124.251				36.9	-18.6522	-25.5198				36.9	-119.582
37.1	-66.4915	-187.592																				37	-100.925	-247.39				37	-111.992	-254.622					37	-77.006	-220.058	-124.122				37	-18.8042	-25.3208				37	-119.928
37.2	-66.4915	-187.1																				37.1	-101.414	-245.035				37.1	-112.413	-250.018					37.1	-77.5485	-221.318	-124.028				37.1	-19.3111	-25.8737				37.1	-119.942
37.3	-66.7403	-186.853																				37.2	-101.236	-243.901				37.2	-112.572	-248.609					37.2	-77.1077	-220.349	-123.938				37.2	-19.3618	-26.4265				37.2	-119.887
37.4	-66.8509	-186.935																				37.3	-101.147	-245.035				37.3	-112.377	-250.863					37.3	-76.9721	-219.816	-123.813				37.3	-19.2604	-25.542				37.3	-120.136
37.5	-67.0445	-187.264																				37.4	-100.97	-244.249				37.4	-111.865	-248.796					37.4	-76.9721	-221.415	-123.613				37.4	-18.8549	-24.6795				37.4	-119.637
37.6	-66.7403	-185.212																				37.5	-100.348	-243.377				37.5	-111.149	-247.669					37.5	-77.4129	-221.512	-123.333				37.5	-19.159	-25.166				37.5	-119.485
37.7	-66.5192	-185.294																				37.6	-100.482	-243.901				37.6	-110.344	-249.642					37.6	-77.2434	-221.852	-123.01				37.6	-20.0714	-25.6525				37.6	-119.36
37.8	-66.6851	-186.443																				37.7	-101.636	-245.994				37.7	-109.54	-251.991					37.7	-77.006	-226.456	-122.691				37.7	-20.0714	-25.3872				37.7	-118.985
37.9	-67.0168	-184.802																				37.8	-101.414	-247.39				37.8	-108.82	-251.145					37.8	-76.7687	-225.342	-122.398				37.8	-18.9563	-25.166				37.8	-118.888
38	-66.4915	-185.458																				37.9	-100.704	-247.696				37.9	-108.265	-249.548					37.9	-75.6158	-223.209	-122.111				37.9	-18.7535	-24.5026				37.9	-118.916
38.1	-66.4915	-187.756																				38	-101.724	-246.213				38	-107.926	-250.957					38	-75.2089	-220.979	-121.801				38	-18.8549	-25.2102				38	-118.417
38.2	-66.4915	-187.346																				38.1	-102.878	-246.518				38.1	-107.801	-252.085					38.1	-74.802	-219.331	-121.466				38.1	-18.5508	-25.3429				38.1	-118.5
38.3	-66.8233	-187.674																				38.2	-101.502	-248.001				38.2	-107.842	-249.266					38.2	-75.4462	-218.749	-121.12				38.2	-18.4494	-26.2496				38.2	-118.902
38.4	-66.4362	-186.607																				38.3	-99.6383	-248.481				38.3	-107.958	-249.642					38.3	-75.4801	-222.191	-120.768				38.3	-19.0577	-26.5592				38.3	-119.318
38.5	-66.1598	-186.525																				38.4	-100.038	-250.182				38.4	-108.065	-249.454					38.4	-74.9376	-227.523	-120.399				38.4	-18.9563	-26.7804				38.4	-119.415
38.6	-65.9939	-187.1																				38.5	-100.526	-249.659				38.5	-108.143	-247.105					38.5	-74.7002	-227.959	-120.028				38.5	-19.2604	-26.8025				38.5	-119.249
38.7	-66.4639	-186.607																				38.6	-99.6827	-248.263				38.6	-108.235	-245.696					38.6	-74.5646	-226.117	-119.711				38.6	-19.007	-27.0236				38.6	-119.096
38.8	-65.9662	-185.787																				38.7	-99.9046	-248.001				38.7	-108.403	-245.884					38.7	-75.6497	-223.597	-119.535				38.7	-18.6522	-27.0236				38.7	-119.526
38.9	-66.1321	-186.361																				38.8	-103.455	-246.213				38.8	-108.675	-248.515					38.8	-76.8026	-224.808	-119.554				38.8	-18.0946	-26.7804				38.8	-118.985
39	-67.1827	-186.279																				38.9	-104.654	-246.169				38.9	-109	-250.582					38.9	-75.9549	-225.438	-119.743				38.9	-17.5371	-25.6746				38.9	-118.347
39.1	-66.298	-186.443																				39	-101.591	-248.481				39	-109.269	-251.521					39	-75.4801	-222.821	-120.006				39	-17.2837	-25.3872				39	-118.694
39.2	-66.4639	-187.51																				39.1	-99.8159	-249.266				39.1	-109.4	-249.266					39.1	-76.9043	-219.525	-120.218				39.1	-17.9933	-25.6525				39.1	-118.43
39.3	-67.4868	-186.935																				39.2	-99.2389	-247.347				39.2	-109.401	-246.354					39.2	-77.5825	-219.331	-120.282				39.2	-18.5508	-25.9842				39.2	-118.098
39.4	-67.1274	-187.92																				39.3	-100.038	-244.555				39.3	-109.344	-245.978					39.3	-78.4641	-220.931	-120.182				39.3	-18.5508	-24.8343				39.3	-117.945
39.5	-66.298	-186.935																				39.4	-100.127	-243.813				39.4	-109.303	-247.857					39.4	-78.4641	-220.785	-119.961				39.4	-17.1823	-25.8516				39.4	-118.167
39.6	-65.3303	-185.458																				39.5	-100.615	-243.508				39.5	-109.323	-245.602					39.5	-78.4302	-220.591	-119.703				39.5	-17.4357	-26.7582				39.5	-118.652
39.7	-65.1921	-183.653																				39.6	-100.97	-243.028				39.6	-109.394	-244.662					39.6	-76.7687	-219.186	-119.543				39.6	-16.4727	-27.09				39.6	-119.166
39.8	-66.1321	-184.556																				39.7	-100.526	-243.246				39.7	-109.445	-247.481					39.7	-75.9888	-217.392	-119.651				39.7	-17.1316	-28.262				39.7	-118.375
39.9	-66.1598	-186.689																				39.8	-100.348	-243.203				39.8	-109.399	-249.078					39.8	-76.8365	-215.453	-120.154				39.8	-17.6892	-28.2399				39.8	-118.098
40	-66.1045	-185.048																				39.9	-99.6827	-242.635				39.9	-109.23	-249.924					39.9	-76.5991	-215.841	-121.029				39.9	-17.0809	-27.2669				39.9	-118.084
40.1	-66.5468	-184.474																				40	-99.4608	-243.508				40	-108.973	-246.448					40	-76.0905	-220.252	-122.076				40	-16.1179	-25.3872				40	-118.708
40.2	-65.5515	-183.571																				40.1	-99.594	-243.857				40.1	-108.694	-243.535					40.1	-75.2089	-219.477	-123.001				40.1	-17.4864	-24.8785				40.1	-118.167
40.3	-65.8833	-184.72																				40.2	-100.792	-241.414				40.2	-108.449	-245.132					40.2	-74.8698	-217.005	-123.586				40.2	-18.0946	-25.1218				40.2	-117.695
40.4	-66.0215	-185.951																				40.3	-101.014	-240.323				40.3	-108.277	-248.045					40.3	-75.2767	-217.247	-123.863				40.3	-16.9289	-24.6795				40.3	-117.737
40.5	-65.9939	-186.525																				40.4	-99.3277	-241.152				40.4	-108.199	-247.199					40.4	-75.9888	-217.732	-124.121				40.4	-17.6385	-23.7728				40.4	-117.765
40.6	-66.3533	-185.705																				40.5	-99.9934	-242.766				40.5	-108.179	-247.951					40.5	-76.7687	-219.477	-124.711				40.5	-16.9796	-23.4853				40.5	-117.987
40.7	-66.3809	-182.997																				40.6	-100.215	-243.552				40.6	-108.137	-246.448					40.6	-76.3957	-219.04	-125.837				40.6	-17.8412	-24.0382				40.6	-118.278
40.8	-65.9939	-182.504																				40.7	-99.9934	-242.897				40.7	-108.007	-245.226					40.7	-76.4635	-217.925	-127.463				40.7	-17.9933	-23.3748				40.7	-118.028
40.9	-66.1321	-185.376																				40.8	-100.038	-241.981				40.8	-107.797	-243.629					40.8	-76.8704	-218.216	-129.331				40.8	-17.1316	-23.4853				40.8	-117.917
41	-66.0768	-186.525																				40.9	-99.1945	-242.81				40.9	-107.582	-244.287					40.9	-76.2939	-218.362	-131.071				40.9	-18.4494	-23.22				40.9	-117.252
41.1	-65.9109	-185.951																				41	-98.8838	-243.072				41	-107.438	-242.783					41	-75.3106	-216.859	-132.345				41	-17.385	-23.1536				41	-117.321
41.2	-66.768	-184.966																				41.1	-98.8838	-242.025				41.1	-107.367	-241.562					41.1	-74.9376	-215.841	-132.953				41.1	-17.1316	-23.6401				41.1	-117.737
41.3	-66.1321	-184.063																				41.2	-99.5496	-241.719				41.2	-107.286	-244.193					41.2	-74.3272	-214.532	-132.913				41.2	-16.6248	-23.7728				41.2	-117.695
41.4	-66.6574	-185.294																				41.3	-102.745	-241.937				41.3	-107.09	-245.79					41.3	-74.8698	-215.55	-132.449				41.3	-17.3344	-23.6844				41.3	-116.891
41.5	-66.6851	-186.033																				41.4	-102.124	-243.115				41.4	-106.732	-250.582					41.4	-74.2933	-215.599	-131.823				41.4	-17.3344	-24.3478				41.4	-116.516
41.6	-65.9939	-187.1																				41.5	-100.082	-245.209				41.5	-106.28	-249.548					41.5	-73.9543	-215.89	-131.163				41.5	-18.3987	-23.5296				41.5	-117.099
41.7	-65.3856	-184.145																				41.6	-99.594	-244.206				41.6	-105.887	-248.89					41.6	-73.7169	-218.119	-130.426				41.6	-18.5508	-23.2421				41.6	-117.071
41.8	-65.2197	-182.258																				41.7	-99.0614	-241.196				41.7	-105.698	-251.333					41.7	-72.9031	-216.859	-129.544				41.7	-16.8782	-23.419				41.7	-117.321
41.9	-65.358	-182.914																				41.8	-99.2389	-240.498				41.8	-105.762	-251.991					41.8	-72.6996	-217.974	-128.594				41.8	-16.9289	-23.0652				41.8	-117.265
42	-64.9433	-182.75																				41.9	-99.4164	-241.545				41.9	-106.025	-250.863					41.9	-73.5134	-218.992	-127.806				41.9	-17.4864	-22.6229				41.9	-116.586
42.1	-65.275	-183.571																				42	-100.348	-242.199				42	-106.369	-250.77					42	-73.2422	-216.568	-127.347				42	-16.8782	-23.1094				42	-116.683
42.2	-65.828	-184.392																				42.1	-100.925	-241.152				42.1	-106.67	-249.078					42.1	-73.4456	-217.441	-127.136				42.1	-16.8275	-25.2324				42.1	-116.544
42.3	-66.5468	-184.884																				42.2	-103.677	-240.89				42.2	-106.833	-250.018					42.2	-73.2422	-218.798	-126.976				42.2	-15.9152	-26.3602				42.2	-116.114
42.4	-66.2703	-183.325																				42.3	-103.278	-243.246				42.3	-106.821	-251.991					42.3	-73.5134	-217.635	-126.803				42.3	-15.4083	-25.7631				42.3	-116.114
42.5	-65.0815	-182.012																				42.4	-99.594	-243.726				42.4	-106.637	-250.582					42.4	-73.1744	-215.017	-126.752				42.4	-16.1179	-24.7237				42.4	-116.503
42.6	-65.4133	-182.176																				42.5	-98.3956	-244.947				42.5	-106.291	-248.421					42.5	-73.31	-213.563	-127.006				42.5	-15.8138	-25.2766				42.5	-116.822
42.7	-66.1598	-184.638																				42.6	-97.9518	-245.122				42.6	-105.815	-249.548					42.6	-73.6152	-215.308	-127.585				42.6	-15.6617	-25.5198				42.6	-116.849
42.8	-65.7174	-185.294																				42.7	-99.9046	-243.901				42.7	-105.294	-250.957					42.7	-73.3439	-217.877	-128.279				42.7	-16.1686	-23.8613				42.7	-116.891
42.9	-65.8556	-181.93																				42.8	-101.769	-242.156				42.8	-104.847	-253.776					42.8	-73.1065	-218.313	-128.771				42.8	-16.8275	-22.7334				42.8	-117.057
43	-65.1921	-181.027																				42.9	-101.724	-240.847				42.9	-104.551	-251.051					42.9	-73.5474	-216.956	-128.857				42.9	-15.6111	-23.7728				42.9	-117.196
43.1	-64.8327	-182.914																				43	-100.704	-241.763				43	-104.414	-250.394					43	-73.0726	-216.956	-128.591				43	-15.6617	-24.591				43	-116.641
43.2	-65.6068	-182.832																				43.1	-101.014	-241.109				43.1	-104.396	-251.145					43.1	-73.2422	-217.877	-128.205				43.1	-16.9289	-24.9891				43.1	-115.781
43.3	-65.3856	-184.72																				43.2	-101.103	-241.021				43.2	-104.437	-250.018					43.2	-72.937	-218.216	-127.896				43.2	-16.7768	-24.4141				43.2	-115.684
43.4	-65.6621	-184.145																				43.3	-100.704	-238.797				43.3	-104.486	-251.991					43.3	-73.6491	-219.38	-127.692				43.3	-16.27	-24.2814				43.3	-116.073
43.5	-65.2197	-182.258																				43.4	-100.082	-238.927				43.4	-104.53	-246.917					43.4	-73.0387	-217.392	-127.507				43.4	-16.27	-23.9055				43.4	-115.435
43.6	-65.0815	-181.519																				43.5	-99.4164	-240.28				43.5	-104.561	-242.032					43.5	-71.6485	-215.405	-127.292				43.5	-17.1823	-23.817				43.5	-115.754
43.7	-64.9709	-181.273																				43.6	-99.6383	-240.803				43.6	-104.545	-243.723					43.6	-72.1571	-215.356	-127.116				43.6	-15.7631	-23.7286				43.6	-116.031
43.8	-65.3303	-180.371																				43.7	-100.881	-239.538				43.7	-104.405	-247.387					43.7	-74.4968	-215.987	-127.075				43.7	-16.2193	-23.2421				43.7	-116.336
43.9	-65.3303	-178.319																				43.8	-100.171	-238.884				43.8	-104.075	-251.897					43.8	-75.3784	-215.163	-127.164				43.8	-16.6754	-23.3526				43.8	-116.461
44	-65.6345	-180.124																				43.9	-98.8838	-239.538				43.9	-103.549	-254.058					43.9	-75.5819	-214.193	-127.274				43.9	-15.7124	-23.0873				43.9	-117.085
44.1	-65.3856	-182.094																				44	-99.0614	-240.323				44	-102.882	-252.179					44	-74.9715	-213.757	-127.282				44	-16.5741	-23.618				44	-116.711
44.2	-64.3903	-182.34																				44.1	-99.1945	-241.545				44.1	-102.173	-253.306					44.1	-74.9715	-215.599	-127.11				44.1	-15.6111	-23.1536				44.1	-116.558
44.3	-64.6668	-181.027																				44.2	-100.792	-240.89				44.2	-101.554	-248.796					44.2	-75.2089	-215.793	-126.793				44.2	-15.3069	-23.6622				44.2	-116.447
44.4	-64.7497	-179.222																				44.3	-101.014	-239.756				44.3	-101.162	-246.823					44.3	-75.7175	-217.005	-126.578				44.3	-15.3069	-23.7507				44.3	-116.184
44.5	-64.5562	-180.124																				44.4	-100.792	-239.974				44.4	-101.096	-246.448					44.4	-75.5819	-216.035	-126.941				44.4	-16.2193	-23.5074				44.4	-116.073
44.6	-63.6162	-179.96																				44.5	-102.079	-241.37				44.5	-101.377	-247.481					44.5	-75.2428	-215.502	-128.269				44.5	-16.3713	-23.0873				44.5	-115.906
44.7	-64.0862	-178.976																				44.6	-101.946	-244.729				44.6	-101.944	-248.139					44.6	-75.5819	-215.26	-130.485				44.6	-16.5234	-22.8219				44.6	-116.045
44.8	-64.9433	-179.714																				44.7	-101.857	-244.904				44.7	-102.676	-245.884					44.7	-76.4635	-216.277	-133.083				44.7	-16.0672	-22.3575				44.7	-116.128
44.9	-63.395	-180.781																				44.8	-101.636	-241.937				44.8	-103.417	-245.226					44.8	-77.1416	-215.356	-135.579				44.8	-15.7631	-22.6892				44.8	-116.087
45	-63.8097	-179.386																				44.9	-100.393	-238.666				44.9	-104.013	-244.85					44.9	-76.633	-214.775	-122.866				44.9	-15.9152	-23.1536				44.9	-116.239
45.1	-64.2797	-180.699																				45	-100.127	-238.36				45	-104.356	-246.354					45	-75.548	-215.163	-125.239				45	-16.2193	-23.0873				45	-116.572
45.2	-63.9756	-180.863																				45.1	-100.348	-237.357				45.1	-104.428	-249.83					45.1	-74.7002	-214.726	-118.205				45.1	-16.0672	-23.0873				45.1	-116.447
45.3	-63.8927	-181.602																				45.2	-100.482	-238.099				45.2	-104.303	-249.36					45.2	-74.3272	-215.163	-122.21				45.2	-15.5097	-23.2863				45.2	-116.475
45.4	-64.5286	-183.817																				45.3	-101.724	-238.666				45.3	-104.107	-246.354					45.3	-74.9376	-214.484	-117.427				45.3	-15.4083	-23.9497				45.3	-116.017
45.5	-64.805	-182.504																				45.4	-101.458	-239.713				45.4	-103.962	-242.877					45.4	-75.3445	-214.339	-133.834				45.4	-16.0672	-23.3526				45.4	-115.657
45.6	-64.888	-180.863																				45.5	-100.171	-241.196				45.5	-103.917	-242.783					45.5	-74.5985	-213.951	-121.389				45.5	-15.7124	-22.2469				45.5	-115.795
45.7	-64.9156	-179.96																				45.6	-100.526	-242.766				45.6	-103.931	-244.193					45.6	-74.2594	-213.757	-124.918				45.6	-16.1686	-22.2027				45.6	-115.768
45.8	-65.2474	-178.401																				45.7	-100.215	-241.763				45.7	-103.919	-247.481					45.7	-74.3612	-213.999	-123.768				45.7	-14.9521	-22.1585				45.7	-115.518
45.9	-64.9433	-178.647																				45.8	-100.26	-239.495				45.8	-103.815	-249.266					45.8	-74.3272	-213.127	-126.591				45.8	-14.0398	-21.1633				45.8	-115.157
46	-64.6392	-177.991																				45.9	-100.171	-240.803				45.9	-103.599	-247.293					45.9	-74.0899	-212.4	-131.603				45.9	-15.0535	-21.7604				45.9	-115.462
46.1	-63.7268	-178.155																				46	-99.4608	-241.37				46	-103.3	-244.944					46	-73.6491	-212.448	-127.302				46	-16.3206	-21.9152				46	-115.726
46.2	-63.9203	-178.976																				46.1	-99.9934	-241.065				46.1	-102.988	-242.783					46.1	-73.3778	-214.823	-128.204				46.1	-16.1179	-21.8931				46.1	-116.17
46.3	-64.888	-179.386																				46.2	-101.857	-240.716				46.2	-102.747	-243.817					46.2	-73.3778	-215.987	-130.053				46.2	-16.422	-22.1585				46.2	-116.17
46.4	-64.1968	-178.811																				46.3	-101.502	-240.672				46.3	-102.624	-248.421					46.3	-72.6996	-214.872	-124.541				46.3	-16.3713	-22.269				46.3	-116.142
46.5	-63.5609	-177.581																				46.4	-99.9046	-239.887				46.4	-102.582	-247.481					46.4	-72.0893	-216.229	-128.734				46.4	-14.8508	-23.0209				46.4	-116.336
46.6	-64.335	-176.678																				46.5	-98.44	-240.76				46.5	-102.523	-244.662					46.5	-73.3778	-216.956	-129.397				46.5	-14.2932	-23.618				46.5	-116.35
46.7	-64.1692	-178.647																				46.6	-98.9726	-240.76				46.6	-102.366	-243.347					46.6	-73.7508	-214.339	-112.528				46.6	-15.2056	-23.5738				46.6	-116.128
46.8	-64.0033	-178.237																				46.7	-99.4608	-240.89				46.7	-102.093	-241.468					46.7	-73.2761	-214.872	-118.221				46.7	-15.8138	-23.8834				46.7	-115.962
46.9	-64.1139	-178.237																				46.8	-100.127	-240.585				46.8	-101.758	-242.313					46.8	-73.8864	-215.89	-125.928				46.8	-16.1686	-24.6132				46.8	-115.587
47	-63.1739	-178.893																				46.9	-100.082	-239.495				46.9	-101.466	-242.595					46.9	-74.3951	-214.969	-124.878				46.9	-16.0165	-24.9228				46.9	-114.949
47.1	-62.7039	-181.109																				47	-98.6619	-237.662				47	-101.316	-241.092					47	-73.4456	-214.629	-124.328				47	-15.6111	-23.8613				47	-115.046
47.2	-63.5333	-179.304																				47.1	-99.8159	-237.182				47.1	-101.358	-242.877					47.1	-73.0048	-216.471	-123.658				47.1	-14.0398	-23.1094				47.1	-115.435
47.3	-64.2244	-178.976																				47.2	-99.6827	-236.964				47.2	-101.584	-241.374					47.2	-72.564	-216.277	-122.516				47.2	-14.648	-23.1536				47.2	-115.254
47.4	-64.8603	-178.976																				47.3	-99.1057	-235.83				47.3	-101.924	-237.71					47.3	-72.8014	-216.423	-120.946				47.3	-15.5097	-23.1536				47.3	-114.492
47.5	-65.1092	-179.058																				47.4	-99.017	-237.444				47.4	-102.264	-236.676					47.4	-73.6491	-217.15	-119.291				47.4	-15.459	-22.8219				47.4	-114.783
47.6	-65.0262	-178.155																				47.5	-99.1057	-236.528				47.5	-102.476	-236.394					47.5	-72.8692	-217.925	-117.926				47.5	-15.3069	-22.6008				47.5	-115.851
47.7	-64.3627	-178.401																				47.6	-98.2181	-238.229				47.6	-102.466	-238.461					47.6	-72.4962	-218.701	-117.035				47.6	-14.5467	-23.0209				47.6	-116.184
47.8	-64.6668	-179.304																				47.7	-98.6619	-241.632				47.7	-102.208	-239.777					47.7	-71.445	-215.647	-116.561				47.7	-14.8508	-23.2421				47.7	-116.655
47.9	-65.0539	-179.96																				47.8	-100.925	-242.723				47.8	-101.755	-238.273					47.8	-70.8347	-214.581	-116.249				47.8	-14.8001	-22.844				47.8	-116.558
48	-64.7774	-180.289																				47.9	-100.348	-243.464				47.9	-101.216	-237.052					47.9	-72.4962	-213.563	-125.786				47.9	-14.7494	-22.7998				47.9	-116.156
48.1	-65.5515	-178.729																				48	-99.4164	-241.196				48	-100.703	-237.804					48	-72.8353	-213.078	-129.969				48	-15.459	-22.5123				48	-116.419
48.2	-65.1645	-177.663																				48.1	-99.3277	-239.102				48.1	-100.303	-237.991					48.1	-72.1232	-213.321	-128.777				48.1	-15.5604	-22.4238				48.1	-116.406
48.3	-64.4733	-178.155																				48.2	-98.8838	-238.622				48.2	-100.043	-235.173					48.2	-71.7841	-213.418	-127.316				48.2	-14.2426	-22.645				48.2	-115.504
48.4	-64.0862	-177.252																				48.3	-98.44	-238.099				48.3	-99.894	-234.421					48.3	-72.4284	-214.193	-125.709				48.3	-14.3946	-22.9767				48.3	-115.768
48.5	-64.4456	-177.17																				48.4	-98.7507	-240.062				48.4	-99.8054	-244.005					48.4	-72.9709	-212.351	-124.06				48.4	-14.496	-22.8661				48.4	-116.197
48.6	-64.3903	-177.663																				48.5	-99.1945	-240.541				48.5	-99.7618	-250.018					48.5	-72.9709	-212.351	-122.528				48.5	-14.2932	-22.7777				48.5	-115.892
48.7	-64.4733	-177.745																				48.6	-99.949	-238.448				48.6	-99.775	-244.099					48.6	-72.3606	-214.775	-121.397				48.6	-14.0905	-21.672				48.6	-115.865
48.8	-64.2244	-178.319																				48.7	-99.4608	-237.357				48.7	-99.843	-240.528					48.7	-72.3267	-214.726	-120.945				48.7	-14.3946	-21.8268				48.7	-116.156
48.9	-63.8927	-179.878																				48.8	-97.9962	-238.709				48.8	-99.9464	-238.179					48.8	-72.3267	-213.708	-121.205				48.8	-14.2932	-22.6671				48.8	-115.754
49	-64.0309	-180.124																				48.9	-97.8187	-239.8				48.9	-100.083	-238.367					48.9	-72.0554	-213.708	-121.853				48.9	-14.2426	-22.8219				48.9	-115.809
49.1	-64.1968	-179.386																				49	-97.863	-238.797				49	-100.278	-238.461					49	-72.3606	-213.612	-122.367				49	-14.3946	-23.0652				49	-115.948
49.2	-64.1415	-178.976																				49.1	-96.931	-237.401				49.1	-100.546	-238.555					49.1	-72.2249	-214.581	-122.313				49.1	-14.2932	-23.6622				49.1	-115.449
49.3	-64.2797	-177.416																				49.2	-96.7091	-236.441				49.2	-100.871	-237.334					49.2	-71.1399	-215.987	-121.549				49.2	-14.8001	-23.1315				49.2	-116.031
49.4	-65.1092	-174.872																				49.3	-97.508	-235.743				49.3	-101.189	-239.871					49.3	-71.1738	-214.872	-120.268				49.3	-15.0028	-22.4681				49.3	-116.1
49.5	-65.2197	-173.56																				49.4	-97.1973	-236.833				49.4	-101.413	-239.401					49.4	-71.4111	-215.647	-118.873				49.4	-15.8645	-22.446				49.4	-115.878
49.6	-64.888	-174.462																				49.5	-98.0406	-239.495				49.5	-101.467	-235.549					49.5	-71.0381	-215.647	-117.741				49.5	-15.2563	-22.6671				49.5	-115.559
49.7	-64.1139	-176.678																				49.6	-98.7063	-240.323				49.6	-101.306	-236.77					49.6	-71.2755	-214.387	-117.05				49.6	-14.8001	-23.4411				49.6	-115.227
49.8	-63.7268	-176.021																				49.7	-99.2833	-238.927				49.7	-100.93	-236.394					49.7	-71.3772	-215.163	-116.726				49.7	-14.648	-23.8392				49.7	-115.157
49.9	-64.1968	-176.185																				49.8	-98.5732	-238.011				49.8	-100.411	-235.455					49.8	-72.564	-214.678	-116.54				49.8	-14.3946	-23.7065				49.8	-115.199
50	-64.335	-174.955																				49.9	-97.1085	-237.095				49.9	-99.8884	-235.83					49.9	-71.9198	-213.854	-116.259				49.9	-13.4823	-23.0652				49.9	-115.379
50.1	-64.2521	-174.134																				50	-97.0198	-236.31				50	-99.5155	-234.891					50	-70.4956	-214.29	-115.768				50	-13.8371	-22.9325				50	-115.698
50.2	-64.1692	-174.544																				50.1	-98.1293	-236.659				50.1	-99.3749	-236.3					50.1	-71.072	-214.29	-115.109				50.1	-13.7357	-23.043				50.1	-115.282
50.3	-64.4733	-176.021																				50.2	-100.082	-236.877				50.2	-99.4273	-234.797					50.2	-71.7841	-213.951	-114.423				50.2	-14.3439	-23.1315				50.2	-114.921
50.4	-64.335	-175.693																				50.3	-100.082	-236.092				50.3	-99.5413	-233.669					50.3	-70.7669	-214.145	-113.871				50.3	-14.9521	-22.8219				50.3	-115.13
50.5	-64.5009	-175.119																				50.4	-98.9726	-237.052				50.4	-99.583	-233.2					50.4	-70.1904	-213.708	-113.62				50.4	-14.0905	-22.9104				50.4	-115.102
50.6	-64.805	-176.76																				50.5	-98.5732	-237.575				50.5	-99.4731	-233.2					50.5	-70.4278	-214.193	-113.784				50.5	-13.8878	-22.844				50.5	-115.24
50.7	-64.8603	-176.021																				50.6	-98.44	-237.619				50.6	-99.2116	-234.891					50.6	-71.1399	-215.114	-114.348				50.6	-14.496	-23.3305				50.6	-114.935
50.8	-64.335	-176.021																				50.7	-97.5967	-238.186				50.7	-98.8682	-234.985					50.7	-70.5973	-215.89	-115.177				50.7	-12.9754	-24.5689				50.7	-114.824
50.9	-63.5056	-176.76																				50.8	-96.8422	-239.146				50.8	-98.5526	-234.327					50.8	-70.6991	-215.405	-116.12				50.8	-13.0261	-25.8737				50.8	-115.421
51	-63.5886	-177.088																				50.9	-97.7299	-239.756				50.9	-98.3588	-235.643					50.9	-71.818	-214.048	-117.047				50.9	-14.3439	-24.0603				50.9	-115.476
51.1	-63.7821	-177.745																				51	-98.9726	-238.491				51	-98.3306	-233.2					51	-71.2416	-213.272	-117.809				51	-14.8508	-22.7556				51	-115.24
51.2	-64.0033	-176.924																				51.1	-99.0614	-238.535				51.1	-98.4611	-232.26					51.1	-70.9025	-214.581	-118.234				51.1	-14.9015	-22.6671				51.1	-115.615
51.3	-63.9756	-175.201																				51.2	-99.1501	-238.797				51.2	-98.6952	-232.166					51.2	-70.3261	-218.604	-118.207				51.2	-13.7357	-22.9104				51.2	-115.726
51.4	-64.1692	-173.97																				51.3	-99.8159	-237.793				51.3	-98.9479	-230.663					51.3	-69.5462	-220.349	-117.755				51.3	-13.8371	-23.6401				51.3	-115.809
51.5	-63.5886	-172.657																				51.4	-99.7715	-236.703				51.4	-99.1654	-230.757					51.4	-70.2582	-217.344	-117.098				51.4	-14.4453	-23.5296				51.4	-115.976
51.6	-63.7821	-174.955																				51.5	-99.949	-235.917				51.5	-99.3478	-232.542					51.5	-71.106	-215.066	-116.551				51.5	-14.0398	-22.844				51.5	-116.114
51.7	-63.6162	-178.073																				51.6	-101.414	-236.179				51.6	-99.51	-229.911					51.6	-71.9198	-215.987	-116.347				51.6	-12.722	-22.2248				51.6	-115.601
51.8	-63.6439	-178.401																				51.7	-103.455	-238.753				51.7	-99.603	-229.817					51.7	-70.8686	-216.423	-116.543				51.7	-14.0905	-22.2027				51.7	-115.032
51.9	-64.6115	-178.319																				51.8	-103.1	-239.8				51.8	-99.5104	-231.508					51.8	-69.6479	-214.678	-117.011				51.8	-14.1919	-22.3796				51.8	-115.185
52	-64.3074	-178.976																				51.9	-102.39	-238.448				51.9	-99.1425	-233.012					51.9	-70.3261	-216.035	-117.506				51.9	-14.1412	-22.1585				51.9	-115.005
52.1	-64.3074	-176.432																				52	-100.615	-237.052				52	-98.5438	-231.79					52	-71.7502	-216.471	-117.773				52	-14.496	-22.3575				52	-114.838
52.2	-63.9203	-174.298																				52.1	-99.4608	-236.79				52.1	-97.9064	-225.871					52.1	-71.106	-216.326	-117.662				52.1	-14.8001	-21.9816				52.1	-114.505
52.3	-63.1739	-174.298																				52.2	-100.127	-239.407				52.2	-97.4538	-226.341					52.2	-71.072	-215.599	-117.171				52.2	-14.7494	-21.6277				52.2	-114.117
52.4	-63.9203	-175.857																				52.3	-100.615	-242.766				52.3	-97.3197	-229.16					52.3	-70.5634	-216.229	-116.408				52.3	-13.8371	-22.2912				52.3	-114.2
52.5	-63.6439	-179.468																				52.4	-99.8159	-243.333				52.4	-97.4937	-230.005					52.4	-70.6651	-215.26	-115.526				52.4	-13.4316	-22.7777				52.4	-114.755
52.6	-63.3121	-177.745																				52.5	-99.594	-243.552				52.5	-97.8637	-232.26					52.5	-70.8347	-214.726	-114.683				52.5	-14.1919	-22.269				52.5	-114.921
52.7	-63.0356	-177.334																				52.6	-98.6175	-243.639				52.6	-98.291	-235.924					52.6	-71.0042	-214.145	-114.004				52.6	-13.533	-21.9594				52.6	-114.727
52.8	-62.9527	-177.17																				52.7	-98.0406	-243.857				52.7	-98.6534	-232.636					52.7	-71.072	-214.339	-113.547				52.7	-14.0398	-21.9152				52.7	-114.256
52.9	-63.3674	-176.842																				52.8	-99.1945	-244.555				52.8	-98.8732	-229.629					52.8	-70.9025	-213.03	-113.299				52.8	-14.6987	-21.6277				52.8	-114.075
53	-63.6992	-176.103																				52.9	-100.127	-243.813				52.9	-98.9404	-229.441					52.9	-70.5634	-211.14	-113.201				52.9	-14.496	-21.9373				52.9	-113.548
53.1	-63.7544	-174.544																				53	-100.127	-242.112				53	-98.9068	-229.535					53	-69.9531	-211.14	-113.188				53	-13.3302	-21.9373				53	-113.063
53.2	-63.6162	-175.775																				53.1	-99.4164	-241.632				53.1	-98.851	-230.945					53.1	-70.5973	-211.188	-113.208				53.1	-13.533	-21.7604				53.1	-113.465
53.3	-63.5609	-175.201																				53.2	-99.1501	-242.505				53.2	-98.8554	-233.575					53.2	-72.5301	-210.461	-113.232				53.2	-15.2056	-21.1412				53.2	-114.145
53.4	-63.4227	-174.052																				53.3	-98.6619	-242.548				53.3	-98.9899	-231.978					53.3	-72.6318	-211.915	-113.252				53.3	-13.7864	-21.5614				53.3	-114.062
53.5	-62.8421	-174.544																				53.4	-99.2389	-243.333				53.4	-99.29	-228.972					53.4	-71.6485	-212.012	-113.282				53.4	-12.9754	-21.7825				53.4	-113.84
53.6	-63.0909	-176.021																				53.5	-99.6827	-242.112				53.5	-99.7339	-228.878					53.5	-70.0209	-210.752	-113.35				53.5	-13.8371	-21.9594				53.5	-113.701
53.7	-62.9527	-175.939																				53.6	-100.26	-241.327				53.6	-100.236	-228.972					53.6	-69.6479	-210.994	-113.468				53.6	-13.5836	-21.5614				53.6	-113.327
53.8	-63.4503	-176.268																				53.7	-100.038	-241.109				53.7	-100.675	-230.569					53.7	-69.5801	-213.902	-113.615				53.7	-13.3809	-21.296				53.7	-112.938
53.9	-64.1139	-175.611																				53.8	-99.8602	-239.843				53.8	-100.942	-232.542					53.8	-69.8513	-215.163	-113.749				53.8	-13.0768	-22.0037				53.8	-113.202
54	-64.7497	-176.924																				53.9	-98.4844	-239.713				53.9	-100.985	-231.602					53.9	-69.614	-212.691	-113.83				53.9	-13.533	-21.9594				53.9	-113.77
54.1	-64.3627	-175.365																				54	-99.1501	-238.448				54	-100.805	-231.414					54	-68.8341	-210.364	-113.838				54	-13.0768	-21.9373				54	-114.7
54.2	-63.7821	-176.268																				54.1	-99.4164	-236.921				54.1	-100.439	-231.133					54.1	-69.4783	-209.346	-113.78				54.1	-13.0261	-22.5123				54.1	-115.143
54.3	-63.0356	-176.514																				54.2	-98.7951	-237.313				54.2	-99.948	-230.945					54.2	-71.4789	-208.571	-113.687				54.2	-11.9617	-22.5786				54.2	-115.019
54.4	-63.2844	-177.663																				54.3	-99.4164	-238.36				54.3	-99.4253	-232.26					54.3	-71.1738	-208.134	-113.581				54.3	-12.7727	-22.9325				54.3	-115.143
54.5	-63.1462	-177.827																				54.4	-99.372	-237.444				54.4	-98.9738	-231.227					54.4	-70.8008	-208.377	-113.446				54.4	-14.1412	-22.269				54.4	-114.866
54.6	-62.8974	-176.596																				54.5	-99.1057	-235.307				54.5	-98.6731	-228.126					54.5	-71.2077	-211.14	-113.241				54.5	-14.1412	-22.9767				54.5	-114.02
54.7	-63.6439	-175.037																				54.6	-98.3956	-235.219				54.6	-98.5724	-229.16					54.6	-71.2077	-211.867	-112.943				54.6	-14.3946	-23.7065				54.6	-113.687
54.8	-63.395	-176.35																				54.7	-98.3956	-236.223				54.7	-98.705	-228.878					54.7	-70.9025	-210.267	-112.562				54.7	-14.0398	-22.9325				54.7	-113.826
54.9	-63.0356	-176.514																				54.8	-97.2417	-236.528				54.8	-99.0792	-229.817					54.8	-71.6146	-210.073	-112.123				54.8	-13.9891	-22.3354				54.8	-114.214
55	-62.925	-176.924																				54.9	-98.5732	-238.011				54.9	-99.6452	-229.723					54.9	-72.0893	-210.849	-111.653				54.9	-14.2426	-21.8931				54.9	-114.214
55.1	-62.8421	-177.581																				55	-98.7063	-239.146				55	-100.298	-228.69					55	-73.0048	-212.739	-111.18				55	-13.7864	-21.7604				55	-113.895
55.2	-62.4827	-176.678																				55.1	-97.5967	-238.099				55.1	-100.92	-230.099					55.1	-73.9543	-212.642	-110.742				55.1	-12.9754	-20.6326				55.1	-113.216
55.3	-61.7638	-175.037																				55.2	-97.1085	-238.404				55.2	-101.412	-225.871					55.2	-74.3612	-212.497	-110.377				55.2	-13.4316	-20.323				55.2	-113.16
55.4	-62.8144	-174.626																				55.3	-96.931	-235.699				55.3	-101.695	-223.522					55.3	-74.3272	-211.818	-110.111				55.3	-13.9891	-20.721				55.3	-113.382
55.5	-63.6992	-176.514																				55.4	-97.1973	-233.736				55.4	-101.728	-223.428					55.4	-73.4117	-212.739	-109.952				55.4	-14.4453	-21.3624				55.4	-113.715
55.6	-63.8374	-174.052																				55.5	-96.576	-234.958				55.5	-101.536	-224.274					55.5	-73.5134	-225.584	-109.873				55.5	-14.3439	-22.4681				55.5	-113.535
55.7	-63.7821	-174.134																				55.6	-96.9754	-234.827				55.6	-101.211	-228.22					55.6	-72.564	-223.16	-109.811				55.6	-13.1275	-23.2863				55.6	-113.368
55.8	-63.2844	-175.693																				55.7	-95.6439	-233.605				55.7	-100.885	-228.408					55.7	-72.2249	-214.678	-109.709				55.7	-13.9891	-22.7113				55.7	-113.105
55.9	-63.3674	-174.462																				55.8	-95.1113	-235.219				55.8	-100.666	-226.811					55.8	-73.0387	-213.078	-109.57				55.8	-12.9247	-22.4902				55.8	-112.924
56	-63.1462	-175.119																				55.9	-96.6203	-235.35				55.9	-100.58	-228.22					55.9	-72.1571	-213.418	-109.468				55.9	-12.3672	-22.7777				55.9	-113.327
56.1	-63.0633	-176.103																				56	-97.3748	-234.74				56	-100.564	-230.475					56	-71.8858	-214.629	-109.517				56	-13.0261	-22.8661				56	-113.521
56.2	-63.1739	-177.498																				56.1	-98.6175	-234.87				56.1	-100.538	-231.602					56.1	-71.3433	-215.696	-109.819				56.1	-13.9384	-23.2421				56.1	-113.548
56.3	-63.3121	-177.006																				56.2	-96.4428	-234.74				56.2	-100.487	-229.253					56.2	-71.445	-215.356	-110.432				56.2	-12.6206	-22.1142				56.2	-113.576
56.4	-63.4227	-176.35																				56.3	-95.7327	-234.478				56.3	-100.463	-226.811					56.3	-71.818	-214.242	-111.336				56.3	-12.8234	-22.1364				56.3	-113.854
56.5	-62.6762	-175.693																				56.4	-95.5995	-236.528				56.4	-100.515	-225.119					56.4	-71.2077	-213.03	-112.399				56.4	-14.0398	-21.8489				56.4	-113.535
56.6	-63.3397	-176.432																				56.5	-96.354	-237.401				56.5	-100.626	-224.838					56.5	-71.2416	-215.696	-113.411				56.5	-14.8508	-22.1585				56.5	-112.966
56.7	-63.4227	-177.498																				56.6	-97.5524	-238.142				56.6	-100.715	-226.059					56.6	-71.106	-217.586	-114.155				56.6	-13.9891	-22.446				56.6	-112.702
56.8	-62.3721	-177.334																				56.7	-96.7979	-238.797				56.7	-100.682	-228.408					56.7	-71.3433	-216.52	-114.523				56.7	-12.4686	-22.269				56.7	-113.493
56.9	-62.8697	-175.037																				56.8	-95.4664	-237.662				56.8	-100.48	-227.562					56.8	-71.5807	-214.775	-114.568				56.8	-12.6713	-22.2912				56.8	-113.285
57	-63.1186	-173.806																				56.9	-96.354	-237.575				56.9	-100.177	-226.717					56.9	-72.0893	-212.884	-114.477				56.9	-12.6713	-21.6941				56.9	-113.077
57.1	-62.6762	-173.313																				57	-96.7091	-237.095				57	-99.9352	-228.408					57	-72.3945	-213.224	-114.45				57	-13.0768	-21.4729				57	-112.508
57.2	-63.0633	-173.642																				57.1	-96.3984	-236.615				57.1	-99.8941	-227.844					57.1	-71.7502	-214.048	-114.585				57.1	-13.2795	-21.7825				57.1	-112.106
57.3	-63.1739	-174.298																				57.2	-94.6675	-237.75				57.2	-100.071	-229.629					57.2	-70.9364	-212.448	-114.857				57.2	-12.7727	-22.2912				57.2	-112.231
57.4	-63.1462	-173.97																				57.3	-93.4692	-236.572				57.3	-100.361	-229.723					57.3	-70.8008	-212.642	-115.155				57.3	-13.685	-21.871				57.3	-112.3
57.5	-63.478	-175.447																				57.4	-92.4928	-236.833				57.4	-100.627	-232.166					57.4	-71.072	-215.405	-115.378				57.4	-13.9384	-21.6498				57.4	-112.453
57.6	-64.1415	-174.79																				57.5	-96.7535	-237.968				57.5	-100.761	-231.884					57.5	-71.7163	-215.356	-115.484				57.5	-13.4316	-21.8931				57.5	-112.383
57.7	-63.5609	-175.529																				57.6	-96.7979	-241.065				57.6	-100.729	-232.636					57.6	-72.0893	-215.405	-115.486				57.6	-13.9384	-22.269				57.6	-111.981
57.8	-64.1415	-174.872																				57.7	-93.3804	-242.897				57.7	-100.564	-233.482					57.7	-71.9537	-215.017	-115.412				57.7	-12.8741	-21.7162				57.7	-111.953
57.9	-63.6992	-171.18																				57.8	-92.6703	-243.988				57.8	-100.339	-233.575					57.8	-71.8519	-216.374	-115.298				57.8	-11.4549	-21.672				57.8	-111.815
58	-63.0633	-170.195																				57.9	-93.8242	-242.897				57.9	-100.142	-233.106					57.9	-71.9198	-216.471	-115.192				57.9	-12.8234	-21.4508				57.9	-111.829
58.1	-62.5103	-173.313																				58	-93.913	-241.196				58	-100.049	-231.79					58	-72.6996	-215.114	-115.141				58	-13.7357	-20.9864				58	-112.203
58.2	-63.3674	-171.754																				58.1	-93.5136	-238.404				58.1	-100.086	-231.79					58.1	-73.7508	-215.26	-115.155				58.1	-13.0261	-21.097				58.1	-112.564
58.3	-64.1968	-171.016																				58.2	-93.336	-237.139				58.2	-100.194	-230.945					58.2	-72.7336	-214.339	-115.208				58.2	-13.4823	-22.0921				58.2	-112.467
58.4	-63.7268	-172.903																				58.3	-93.7799	-236.921				58.3	-100.237	-231.321					58.3	-71.5807	-212.06	-115.257				58.3	-12.9247	-22.2248				58.3	-112.231
58.5	-63.5333	-173.97																				58.4	-94.5787	-236.877				58.4	-100.077	-233.294					58.4	-72.0554	-209.54	-115.252				58.4	-12.8741	-22.0921				58.4	-112.869
58.6	-64.1692	-175.775																				58.5	-94.7119	-236.921				58.5	-99.6764	-233.388					58.5	-72.564	-209.298	-115.13				58.5	-11.9617	-22.844				58.5	-113.202
58.7	-64.6945	-175.693																				58.6	-94.5787	-237.095				58.6	-99.1377	-231.039					58.6	-72.6996	-209.152	-114.837				58.6	-12.5699	-22.9546				58.6	-112.938
58.8	-64.4733	-175.447																				58.7	-94.9338	-238.011				58.7	-98.6278	-232.166					58.7	-72.7336	-208.667	-114.358				58.7	-13.0768	-22.6671				58.7	-112.439
58.9	-64.0033	-175.037																				58.8	-95.8658	-239.276				58.8	-98.2825	-236.018					58.8	-72.3267	-208.716	-113.734				58.8	-13.7864	-21.5835				58.8	-112.453
59	-63.2844	-175.037																				58.9	-95.5995	-240.585				58.9	-98.1554	-235.83					58.9	-71.4111	-210.073	-113.043				58.9	-13.2289	-21.2297				58.9	-112.356
59.1	-63.4503	-174.216																				59	-95.0226	-240.76				59	-98.2369	-233.2					59	-70.9025	-209.007	-112.382				59	-13.2795	-21.3181				59	-111.787
59.2	-63.865	-173.724																				59.1	-94.9338	-240.236				59.1	-98.4919	-230.287					59.1	-72.0554	-208.91	-111.836				59.1	-13.1275	-21.7162				59.1	-111.662
59.3	-64.1139	-172.739																				59.2	-95.9102	-239.669				59.2	-98.8642	-233.012					59.2	-72.2249	-210.364	-111.444				59.2	-11.9617	-20.9201				59.2	-111.732
59.4	-63.865	-172.985																				59.3	-98.9726	-238.666				59.3	-99.2705	-232.636					59.3	-72.5979	-211.043	-111.204				59.3	-12.0124	-21.3845				59.3	-112.078
59.5	-63.6162	-173.56																				59.4	-99.949	-237.052				59.4	-99.6254	-230.851					59.4	-72.1571	-211.721	-111.1				59.4	-12.722	-21.672				59.4	-112.494
59.6	-62.8421	-174.462																				59.5	-96.8422	-236.528				59.5	-99.877	-230.287					59.5	-71.4789	-211.721	-111.134				59.5	-13.1275	-21.2739				59.5	-112.383
59.7	-62.2891	-173.149																				59.6	-95.2001	-237.27				59.6	-100.025	-231.321					59.6	-71.7841	-211.915	-111.318				59.6	-12.6713	-21.5835				59.6	-112.425
59.8	-62.2339	-175.037																				59.7	-95.1113	-236.703				59.7	-100.107	-232.542					59.7	-71.7502	-211.964	-111.643				59.7	-12.0124	-23.4411				59.7	-112.702
59.9	-62.3444	-175.693																				59.8	-96.1321	-237.531				59.8	-100.149	-232.166					59.8	-71.5128	-211.043	-112.069				59.8	-13.4823	-24.9228				59.8	-112.467
60	-62.455	-174.872																				59.9	-96.0434	-236.615				59.9	-100.137	-228.878					59.9	-71.3433	-209.637	-112.537				59.9	-13.8878	-25.5198				59.9	-111.87
60.1	-62.8144	-174.216																				60	-96.7535	-237.357				60	-100.034	-225.965					60	-71.9198	-211.091	-112.985				60	-13.1782	-24.967				60	-111.773
60.2	-62.2339	-172.164																				60.1	-96.1765	-239.233				60.1	-99.8282	-226.529					60.1	-71.5468	-210.994	-113.355				60.1	-13.9384	-24.9006				60.1	-111.69
60.3	-62.5933	-170.605																				60.2	-95.8215	-239.625				60.2	-99.5535	-225.495					60.2	-71.3433	-210.606	-113.594				60.2	-13.3302	-25.0776				60.2	-112.217
60.4	-63.0356	-169.785																				60.3	-97.6855	-237.357				60.3	-99.2565	-226.623					60.3	-72.2927	-211.043	-113.669				60.3	-12.6206	-25.0112				60.3	-111.898
60.5	-63.7544	-170.359																				60.4	-97.3748	-237.226				60.4	-98.9635	-224.556					60.4	-71.4111	-210.703	-113.569				60.4	-13.3809	-25.4756				60.4	-111.884
60.6	-63.1739	-174.298																				60.5	-96.3097	-237.139				60.5	-98.6813	-223.804					60.5	-70.2922	-211.77	-113.327				60.5	-13.4316	-25.1881				60.5	-112.078
60.7	-62.2615	-174.38																				60.6	-95.6883	-236.092				60.6	-98.4289	-224.18					60.6	-71.3772	-212.303	-113.038				60.6	-13.5836	-24.2372				60.6	-111.732
60.8	-62.3444	-173.56																				60.7	-95.5552	-236.833				60.7	-98.2657	-225.589					60.7	-71.6146	-212.012	-112.838				60.7	-13.3809	-24.0603				60.7	-111.718
60.9	-62.7039	-175.119																				60.8	-95.2001	-237.837				60.8	-98.2771	-228.032					60.8	-71.8519	-212.012	-112.832				60.8	-13.4316	-23.7949				60.8	-111.842
61	-62.7039	-173.888																				60.9	-94.49	-239.058				60.9	-98.5167	-227.656					60.9	-71.2416	-212.836	-113.026				60.9	-13.2289	-25.8073				60.9	-111.829
61.1	-61.9574	-173.149																				61	-95.6883	-239.32				61	-98.9568	-228.878					61	-70.3939	-213.224	-113.331				61	-12.3165	-29.5225				61	-111.676
61.2	-62.7868	-172.903																				61.1	-95.999	-237.968				61.1	-99.4842	-227.938					61.1	-71.445	-212.981	-113.617				61.1	-12.1645	-30.6282				61.1	-111.759
61.3	-63.865	-175.283																				61.2	-94.845	-236.877				61.2	-99.9488	-225.401					61.2	-70.8347	-211.673	-113.794				61.2	-12.2151	-27.1121				61.2	-111.967
61.4	-63.5886	-174.708																				61.3	-95.5108	-236.528				61.3	-100.255	-224.932					61.3	-70.4956	-209.685	-113.873				61.3	-12.8741	-24.1488				61.3	-111.787
61.5	-62.5933	-172.903																				61.4	-97.2417	-236.833				61.4	-100.425	-225.965					61.4	-71.2755	-209.976	-113.982				61.4	-12.9754	-22.7334				61.4	-111.523
61.6	-63.4503	-174.872																				61.5	-97.4192	-237.008				61.5	-100.574	-228.502					61.5	-71.6146	-210.606	-114.296				61.5	-12.3165	-22.7113				61.5	-111.329
61.7	-64.0309	-174.79																				61.6	-100.659	-236.615				61.6	-100.827	-227.186					61.6	-70.36	-212.739	-114.893				61.6	-12.6713	-23.0209				61.6	-111.426
61.8	-64.2244	-174.955																				61.7	-99.6827	-236.877				61.7	-101.231	-226.623					61.7	-71.5128	-211.43	-115.683				61.7	-13.2795	-23.5959				61.7	-111.718
61.9	-64.6115	-174.298																				61.8	-97.9074	-237.662				61.8	-101.739	-227.186					61.8	-72.0554	-210.994	-116.425				61.8	-12.8741	-23.043				61.8	-111.801
62	-64.0309	-174.544																				61.9	-99.7271	-239.451				61.9	-102.26	-225.683					61.9	-70.8686	-210.219	-116.828				61.9	-12.2151	-22.7556				61.9	-112.203
62.1	-64.3074	-173.97																				62	-103.056	-240.716				62	-102.714	-226.999					62	-70.5973	-210.703	-116.676				62	-12.2658	-23.1536				62	-112.064
62.2	-64.335	-173.149																				62.1	-100.659	-240.934				62.1	-103.031	-227.562					62.1	-70.6651	-212.448	-115.931				62.1	-13.2795	-22.9104				62.1	-111.912
62.3	-63.4227	-173.149																				62.2	-96.1765	-241.065				62.2	-103.139	-227.938					62.2	-71.2416	-213.127	-114.74				62.2	-12.8234	-23.5296				62.2	-111.829
62.4	-63.9203	-170.687																				62.3	-96.1765	-240.672				62.3	-103.003	-225.683					62.3	-71.445	-213.321	-113.348				62.3	-14.496	-24.1488				62.3	-111.565
62.5	-63.8374	-170.441																				62.4	-96.8866	-239.146				62.4	-102.673	-225.119					62.4	-70.7669	-214.048	-112.002				62.4	-13.8878	-23.817				62.4	-111.454
62.6	-63.3121	-170.769																				62.5	-96.1765	-237.662				62.5	-102.28	-225.777					62.5	-70.36	-216.132	-110.881				62.5	-13.0261	-23.9718				62.5	-111.634
62.7	-63.3674	-170.195																				62.6	-95.2001	-238.36				62.6	-101.973	-226.341					62.6	-71.2416	-215.017	-110.071				62.6	-12.4686	-24.0824				62.6	-111.579
62.8	-64.2797	-171.918																				62.7	-96.3097	-238.317				62.7	-101.842	-227.468					62.7	-71.7163	-214.339	-109.57				62.7	-12.722	-25.7852				62.7	-111.399
62.9	-63.7821	-173.97																				62.8	-97.2861	-237.793				62.8	-101.871	-227.28					62.8	-71.9537	-212.981	-109.311				62.8	-12.0124	-24.8564				62.8	-111.44
63	-62.925	-173.313																				62.9	-96.6203	-237.008				62.9	-101.956	-228.22					62.9	-72.191	-212.157	-109.209				62.9	-12.2658	-22.446				62.9	-111.87
63.1	-61.8744	-174.462																				63	-97.4192	-239.451				63	-101.989	-229.723					63	-71.818	-211.188	-109.204				63	-12.5193	-21.2739				63	-111.662
63.2	-61.6256	-175.201																				63.1	-98.3069	-242.068				63.1	-101.913	-228.69					63.1	-70.5634	-208.958	-109.272				63.1	-13.2289	-21.8931				63.1	-111.385
63.3	-61.7638	-174.955																				63.2	-96.5316	-241.807				63.2	-101.717	-229.535					63.2	-71.5807	-208.91	-109.396				63.2	-12.9754	-22.9325				63.2	-111.413
63.4	-62.455	-175.693																				63.3	-95.5995	-238.971				63.3	-101.442	-228.22					63.3	-72.3945	-210.897	-109.536				63.3	-12.1138	-22.3575				63.3	-111.551
63.5	-62.8697	-173.888																				63.4	-95.2001	-235.874				63.4	-101.177	-226.811					63.4	-72.4962	-211.721	-109.638				63.4	-12.5699	-21.9816				63.4	-111.454
63.6	-63.395	-174.708																				63.5	-95.3332	-233.169				63.5	-100.984	-227.844					63.5	-72.2588	-211.818	-109.664				63.5	-12.5699	-21.3624				63.5	-110.788
63.7	-63.6992	-176.678																				63.6	-95.2001	-233.605				63.6	-100.846	-226.999					63.6	-71.445	-212.981	-109.609				63.6	-12.2658	-21.7825				63.6	-111.218
63.8	-63.2568	-172.657																				63.7	-94.8007	-235.089				63.7	-100.683	-224.462					63.7	-70.9025	-211.867	-109.497				63.7	-12.6713	-21.4729				63.7	-111.329
63.9	-63.0356	-172.247																				63.8	-95.067	-236.135				63.8	-100.418	-223.052					63.8	-70.6991	-210.849	-109.37				63.8	-12.8741	-22.0037				63.8	-111.357
64	-63.3674	-172.903																				63.9	-95.3776	-236.441				63.9	-100.046	-220.703					63.9	-70.7669	-212.739	-109.267				63.9	-12.5193	-21.8046				63.9	-111.357
64.1	-63.5609	-173.395																				64	-96.2209	-237.531				64	-99.6283	-222.771					64	-71.9537	-212.642	-109.215				64	-12.0124	-21.4729				64	-111.454
64.2	-63.2568	-172																				64.1	-95.9102	-238.84				64.1	-99.2689	-225.401					64.1	-72.3606	-211.43	-109.233				64.1	-13.4316	-21.2518				64.1	-111.066
64.3	-62.7039	-171.18																				64.2	-94.4456	-237.531				64.2	-99.0739	-227.938					64.2	-71.9537	-209.395	-109.336				64.2	-13.8371	-22.1585				64.2	-111.274
64.4	-62.8697	-171.344																				64.3	-94.1793	-238.491				64.3	-99.1133	-227.562					64.3	-71.7841	-209.588	-109.521				64.3	-12.722	-23.1536				64.3	-111.44
64.5	-63.0909	-173.067																				64.4	-94.1793	-240.28				64.4	-99.3695	-227.75					64.4	-71.3772	-211.043	-109.779				64.4	-13.4316	-22.1364				64.4	-111.066
64.6	-62.3444	-173.724																				64.5	-94.8894	-240.018				64.5	-99.7141	-226.341					64.5	-70.9025	-211.333	-110.089				64.5	-14.0905	-22.0037				64.5	-111.121
64.7	-62.1509	-172.164																				64.6	-95.067	-239.276				64.6	-99.9819	-226.341					64.6	-72.1232	-211.382	-110.407				64.6	-13.0261	-22.2027				64.6	-111.052
64.8	-62.4827	-169.949																				64.7	-94.49	-239.669				64.7	-100.083	-226.341					64.7	-72.3267	-211.188	-110.67				64.7	-13.7864	-21.5172				64.7	-111.288
64.9	-61.5427	-169.539																				64.8	-94.4456	-239.756				64.8	-100.044	-225.965					64.8	-72.7675	-212.642	-110.845				64.8	-13.1275	-21.7383				64.8	-111.565
65	-61.128	-170.523																				64.9	-94.8894	-238.971				64.9	-99.966	-224.65					64.9	-73.1744	-213.757	-110.963				64.9	-12.2151	-22.5123				64.9	-111.523
65.1	-61.4321	-171.016																				65	-94.9782	-239.538				65	-99.9656	-224.65					65	-72.6318	-214.145	-111.106				65	-11.759	-22.8661				65	-112.12
65.2	-61.7086	-170.687																				65.1	-95.0226	-239.669				65.1	-100.108	-226.247					65.1	-71.4111	-214.581	-111.347				65.1	-12.5193	-22.2912				65.1	-111.205
65.3	-61.7362	-173.56																				65.2	-95.1557	-238.84				65.2	-100.357	-227.28					65.2	-72.1232	-214.29	-111.69				65.2	-12.6713	-22.844				65.2	-110.83
65.4	-62.1509	-173.231																				65.3	-96.7091	-238.578				65.3	-100.611	-225.965					65.3	-72.8014	-215.211	-112.068				65.3	-12.4686	-21.871				65.3	-111.302
65.5	-62.7868	-170.934																				65.4	-96.5316	-238.273				65.4	-100.759	-224.274					65.4	-72.9709	-214.726	-112.378				65.4	-12.8234	-22.1142				65.4	-111.163
65.6	-62.5933	-169.128																				65.5	-95.6883	-236.964				65.5	-100.716	-223.428					65.5	-73.4456	-213.854	-112.536				65.5	-12.0631	-22.6008				65.5	-111.329
65.7	-61.9574	-168.718																				65.6	-94.49	-236.484				65.6	-100.45	-221.737					65.6	-73.3778	-212.109	-112.532				65.6	-11.8097	-22.3796				65.6	-111.815
65.8	-62.4827	-168.308																				65.7	-94.0018	-237.531				65.7	-99.9978	-219.67					65.7	-72.7336	-212.739	-112.432				65.7	-12.2658	-22.3133				65.7	-111.829
65.9	-62.7315	-169.621																				65.8	-94.49	-238.797				65.8	-99.4868	-220.046					65.8	-71.6824	-213.854	-112.324				65.8	-11.8097	-22.645				65.8	-112.342
66	-62.8144	-168.554																				65.9	-94.6675	-239.974				65.9	-99.134	-218.073					65.9	-72.4284	-214.775	-112.259				65.9	-10.8466	-22.5123				65.9	-112.689
66.1	-63.395	-168.8																				66	-93.6467	-241.239				66	-99.1507	-220.14					66	-73.0726	-215.405	-112.228				66	-12.3672	-22.5565				66	-112.55
66.2	-63.3121	-167.733																				66.1	-92.3153	-241.807				66.1	-99.609	-221.737					66.1	-71.7841	-215.502	-112.198				66.1	-12.2151	-22.7556				66.1	-112.051
66.3	-63.9203	-169.867																				66.2	-93.4248	-243.988				66.2	-100.394	-220.703					66.2	-71.3433	-213.66	-112.136				66.2	-11.8097	-22.4017				66.2	-111.829
66.4	-63.2015	-171.754																				66.3	-93.5136	-244.119				66.3	-101.271	-221.455					66.3	-70.6991	-213.03	-112.028				66.3	-12.6206	-22.5565				66.3	-112.064
66.5	-62.9527	-171.18																				66.4	-94.6675	-243.246				66.4	-102.003	-222.771					66.4	-71.106	-212.206	-111.872				66.4	-12.2151	-22.6671				66.4	-112.064
66.6	-62.455	-171.918																				66.5	-95.8658	-241.196				66.5	-102.452	-222.677					66.5	-70.8686	-213.127	-111.668				66.5	-11.2014	-23.1536				66.5	-111.953
66.7	-62.2891	-173.642																				66.6	-94.8007	-241.065				66.6	-102.585	-223.71					66.6	-70.733	-214.484	-111.422				66.6	-11.6069	-23.2863				66.6	-112.175
66.8	-62.0956	-173.642																				66.7	-96.6203	-239.625				66.7	-102.418	-222.207					66.7	-71.445	-213.175	-111.169				66.7	-12.9247	-22.7113				66.7	-112.536
66.9	-62.1509	-173.395																				66.8	-98.3512	-240.323				66.8	-101.978	-221.737					66.8	-71.5468	-212.836	-110.985				66.8	-12.3672	-22.4902				66.8	-112.231
67	-62.5656	-174.955																				66.9	-98.2625	-240.76				66.9	-101.333	-223.522					66.9	-71.106	-212.836	-110.943				66.9	-11.6576	-22.9767				66.9	-111.676
67.1	-63.008	-172.821																				67	-95.999	-240.978				67	-100.611	-223.71					67	-70.0887	-212.448	-111.07				67	-12.0124	-22.7556				67	-111.607
67.2	-63.6439	-171.344																				67.1	-99.2389	-242.112				67.1	-99.9647	-222.771					67.1	-70.0209	-212.012	-111.328				67.1	-12.4179	-22.4902				67.1	-111.302
67.3	-63.2568	-172																				67.2	-100.57	-245.166				67.2	-99.4953	-225.777					67.2	-70.0209	-214.193	-111.638				67.2	-12.5699	-23.1978				67.2	-111.87
67.4	-62.538	-173.642																				67.3	-97.508	-246.78				67.3	-99.2202	-224.65					67.3	-70.1226	-213.757	-111.914				67.3	-13.685	-22.6008				67.3	-112.37
67.5	-63.2292	-173.067																				67.4	-96.5316	-245.733				67.4	-99.1076	-220.797					67.4	-69.9531	-211.964	-112.093				67.4	-12.6206	-22.2027				67.4	-112.383
67.6	-63.3397	-171.754																				67.5	-97.6855	-244.206				67.5	-99.1135	-221.831					67.5	-69.9192	-210.122	-112.155				67.5	-12.5193	-22.6892				67.5	-112.813
67.7	-62.7868	-171.754																				67.6	-100.082	-240.28				67.6	-99.2049	-223.898					67.6	-68.2916	-210.412	-112.114				67.6	-12.3672	-22.5344				67.6	-113.257
67.8	-63.2015	-171.672																				67.7	-98.0406	-237.095				67.7	-99.3718	-220.891					67.7	-68.2576	-211.188	-112.014				67.7	-13.0768	-22.8219				67.7	-112.91
67.9	-63.395	-171.59																				67.8	-95.9102	-237.837				67.8	-99.6158	-223.616					67.8	-68.8341	-212.157	-111.925				67.8	-12.7727	-23.0873				67.8	-112.425
68	-62.7315	-173.149																				67.9	-95.9102	-237.313				67.9	-99.9216	-225.119					67.9	-68.1559	-212.691	-111.919				67.9	-11.6069	-22.07				67.9	-112.023
68.1	-62.068	-173.97																				68	-94.5787	-237.226				68	-100.247	-224.932					68	-68.9697	-211.43	-112.031				68	-11.5056	-22.1142				68	-112.619
68.2	-62.5103	-173.067																				68.1	-96.4872	-235.917				68.1	-100.552	-222.771					68.1	-69.6818	-211.043	-112.228				68.1	-12.1138	-22.5344				68.1	-112.994
68.3	-63.2568	-171.836																				68.2	-97.6855	-235.394				68.2	-100.812	-220.985					68.2	-70.0887	-210.364	-112.42				68.2	-12.5699	-22.6671				68.2	-112.675
68.4	-62.6762	-171.59																				68.3	-97.4192	-235.786				68.3	-100.999	-226.153					68.3	-69.4105	-210.122	-112.516				68.3	-12.3672	-23.1094				68.3	-112.064
68.5	-62.8144	-171.508																				68.4	-96.931	-235.001				68.4	-101.072	-228.69					68.4	-69.0714	-209.346	-112.471				68.4	-12.4179	-23.7065				68.4	-111.815
68.6	-62.9527	-172																				68.5	-95.6883	-234.827				68.5	-101.022	-226.999					68.5	-68.9019	-209.395	-112.308				68.5	-11.5562	-23.2863				68.5	-111.745
68.7	-62.2062	-173.97																				68.6	-94.0462	-238.971				68.6	-100.881	-227.656					68.6	-69.5801	-210.8	-112.075				68.6	-11.4549	-22.5786				68.6	-111.842
68.8	-62.925	-173.724																				68.7	-94.0018	-240.411				68.7	-100.698	-228.408					68.7	-69.5801	-210.509	-111.801				68.7	-11.6576	-22.2469				68.7	-111.815
68.9	-62.5656	-171.508																				68.8	-94.4456	-237.488				68.8	-100.503	-225.777					68.8	-69.8513	-208.231	-111.491				68.8	-11.8097	-22.0037				68.8	-111.815
69	-62.2891	-171.098																				68.9	-94.1793	-236.833				68.9	-100.317	-223.24					68.9	-70.2582	-208.037	-111.161				68.9	-11.911	-21.7383				68.9	-111.454
69.1	-62.1509	-171.344																				69	-94.7563	-236.572				69	-100.159	-222.489					69	-69.2749	-208.183	-110.854				69	-11.5056	-21.6498				69	-111.357
69.2	-61.6533	-170.934																				69.1	-95.2445	-235.656				69.1	-100.04	-222.113					69.1	-68.6985	-207.407	-110.624				69.1	-11.3535	-22.6671				69.1	-110.996
69.3	-62.4827	-171.672																				69.2	-94.0462	-237.662				69.2	-99.9844	-223.052					69.2	-69.2749	-206.971	-110.495				69.2	-11.9617	-22.6671				69.2	-110.927
69.4	-62.2615	-174.052																				69.3	-92.5815	-238.055				69.3	-100.033	-222.583					69.3	-69.241	-206.486	-110.448				69.3	-12.3672	-21.9373				69.3	-111.607
69.5	-61.4597	-172.903																				69.4	-92.4928	-238.84				69.4	-100.219	-222.958					69.4	-68.6306	-205.226	-110.441				69.4	-12.8741	-21.9373				69.4	-112.203
69.6	-61.6256	-170.769																				69.5	-94.1793	-237.357				69.5	-100.524	-224.18					69.5	-68.7324	-205.129	-110.434				69.5	-12.8741	-21.6056				69.5	-111.953
69.7	-62.2615	-171.426																				69.6	-96.5316	-235.656				69.6	-100.863	-225.025					69.6	-70.0548	-206.292	-110.394				69.6	-12.5699	-22.2027				69.6	-111.648
69.8	-62.538	-172.329																				69.7	-95.5108	-235.001				69.7	-101.126	-222.958					69.7	-69.5801	-208.571	-110.287				69.7	-11.4042	-24.0382				69.7	-111.607
69.9	-62.0956	-172.082																				69.8	-94.3125	-234.783				69.8	-101.24	-221.925					69.8	-70.0209	-208.91	-110.088				69.8	-11.9617	-23.9276				69.8	-111.676
70	-62.0127	-170.359																				69.9	-95.2889	-232.253				69.9	-101.2	-221.643					69.9	-70.6312	-206.874	-109.799				69.9	-12.9754	-26.515				69.9	-111.704
70.1	-62.2062	-171.426																				70	-95.2001	-232.558				70	-101.031	-220.61					70	-70.0887	-205.517	-109.446				70	-12.1645	-25.2324				70	-112.245
70.2	-61.9574	-175.119																				70.1	-95.7327	-234.042				70.1	-100.772	-219.482					70.1	-70.9364	-205.856	-109.079				70.1	-11.3535	-23.043				70.1	-112.217
70.3	-61.4597	-172.739																				70.2	-95.999	-234.478				70.2	-100.476	-220.14					70.2	-71.1738	-207.359	-108.753				70.2	-12.1645	-24.0382				70.2	-112.661
70.4	-61.598	-170.359																				70.3	-96.576	-234.958				70.3	-100.187	-220.234					70.3	-69.7835	-207.165	-108.511				70.3	-12.2151	-24.9228				70.3	-112.841
70.5	-62.4274	-170.605																				70.4	-98.085	-235.001				70.4	-99.9256	-221.455					70.4	-70.2243	-208.037	-108.37				70.4	-12.0631	-23.7507				70.4	-112.675
70.6	-62.5656	-170.769																				70.5	-96.576	-233.823				70.5	-99.6841	-221.925					70.5	-70.4278	-206.099	-108.311				70.5	-10.8973	-23.4411				70.5	-112.314
70.7	-61.6809	-172.164																				70.6	-94.9338	-233.3				70.6	-99.4526	-220.985					70.6	-69.5462	-204.79	-108.29				70.6	-11.3028	-22.9546				70.6	-112.259
70.8	-60.575	-172.247																				70.7	-93.6023	-234.521				70.7	-99.2396	-223.428					70.7	-69.7496	-205.226	-108.247				70.7	-12.2151	-23.1094				70.7	-113.174
70.9	-61.2386	-169.621																				70.8	-93.5136	-235.83				70.8	-99.078	-222.395					70.8	-70.0548	-205.662	-108.121				70.8	-13.3302	-22.8882				70.8	-112.855
71	-62.5656	-170.523																				70.9	-94.4012	-236.79				70.9	-99.0108	-221.831					70.9	-70.6312	-206.583	-107.866				70.9	-13.3302	-22.7556				70.9	-112.037
71.1	-62.2891	-171.098																				71	-93.6467	-235.699				71	-99.0672	-221.925					71	-71.106	-206.389	-107.488				71	-12.4179	-22.7113				71	-111.426
71.2	-61.2386	-172.164																				71.1	-92.3596	-234.652				71.1	-99.2447	-222.019					71.1	-70.5634	-206.923	-107.066				71.1	-12.5699	-22.9325				71.1	-111.496
71.3	-61.6809	-172.739																				71.2	-93.0254	-235.568				71.2	-99.4843	-223.522					71.2	-69.9192	-207.698	-106.732				71.2	-12.1645	-22.9325				71.2	-111.967
71.4	-62.1509	-171.344																				71.3	-94.1793	-235.176				71.3	-99.6759	-224.274					71.3	-69.3766	-208.958	-106.608				71.3	-12.2151	-22.9104				71.3	-111.856
71.5	-62.3997	-170.687																				71.4	-93.913	-235.045				71.4	-99.7004	-225.307					71.4	-70.3261	-207.456	-106.738				71.4	-13.5836	-23.1536				71.4	-111.94
71.6	-61.2386	-171.426																				71.5	-93.8686	-236.354				71.5	-99.493	-224.838					71.5	-69.5462	-206.05	-107.06				71.5	-13.3809	-23.7949				71.5	-111.51
71.7	-60.4368	-172.247																				71.6	-94.9338	-236.179				71.6	-99.0773	-224.274					71.6	-69.241	-205.711	-107.454				71.6	-11.9617	-23.5517				71.6	-110.442
71.8	-61.0174	-171.508																				71.7	-95.3776	-235.656				71.7	-98.5603	-224.18					71.7	-69.7496	-205.808	-107.813				71.7	-11.5056	-23.043				71.7	-110.053
71.9	-61.0727	-171.918																				71.8	-95.2001	-234.565				71.8	-98.0862	-225.401					71.8	-69.8513	-205.42	-108.095				71.8	-11.8097	-23.5959				71.8	-110.899
72	-61.2938	-173.56																				71.9	-94.9782	-233.344				71.9	-97.7731	-226.059					71.9	-69.241	-206.826	-108.322				71.9	-11.4549	-23.7949				71.9	-111.537
72.1	-61.2662	-174.462																				72	-97.8187	-232.864				72	-97.6864	-223.146					72	-69.1054	-207.698	-108.546				72	-11.5562	-23.2863				72	-111.454
72.2	-60.4091	-173.806																				72.1	-98.3512	-232.122				72.1	-97.8364	-223.804					72.1	-70.1565	-206.826	-108.795				72.1	-12.2151	-23.1536				72.1	-111.315
72.3	-60.6856	-174.955																				72.2	-96.8866	-231.468				72.2	-98.174	-221.173					72.2	-70.7669	-204.451	-109.036				72.2	-12.3672	-22.7113				72.2	-110.483
72.4	-61.9021	-172.329																				72.3	-94.7563	-235.568				72.3	-98.5844	-221.549					72.3	-69.9531	-202.027	-109.186				72.3	-13.0261	-22.3354				72.3	-110.206
72.5	-61.9297	-170.687																				72.4	-94.0462	-237.793				72.4	-98.9208	-223.052					72.4	-69.9192	-200.04	-109.161				72.4	-11.6576	-23.0873				72.4	-110.289
72.6	-61.2938	-170.523																				72.5	-93.0254	-237.313				72.5	-99.0724	-221.737					72.5	-70.0209	-200.573	-108.928				72.5	-9.83294	-22.7777				72.5	-110.747
72.7	-61.8468	-170.113																				72.6	-91.7827	-239.538				72.6	-98.9968	-220.046					72.6	-70.5295	-202.124	-108.529				72.6	-10.6946	-22.8661				72.6	-111.01
72.8	-62.1233	-170.359																				72.7	-92.0046	-241.327				72.7	-98.716	-220.891					72.7	-70.8347	-204.887	-108.062				72.7	-11.8097	-22.6229				72.7	-110.553
72.9	-62.1509	-172.903																				72.8	-92.4928	-241.501				72.8	-98.3138	-221.643					72.8	-69.7496	-203.287	-107.633				72.8	-13.0261	-22.1364				72.8	-110.761
73	-61.6809	-173.56																				72.9	-93.8242	-240.76				72.9	-97.9104	-219.67					72.9	-69.2071	-201.979	-107.311				72.9	-11.6069	-22.3575				72.9	-111.177
73.1	-61.4321	-173.313																				73	-94.6231	-239.8				73	-97.6196	-218.918					73	-68.2916	-201.833	-107.1				73	-10.948	-22.7334				73	-110.788
73.2	-61.8744	-173.067																				73.1	-94.0462	-238.36				73.1	-97.5188	-219.388					73.1	-68.4611	-204.644	-106.962				73.1	-11.3028	-23.9276				73.1	-110.248
73.3	-62.1509	-173.56																				73.2	-93.6023	-239.495				73.2	-97.6151	-221.361					73.2	-68.5967	-204.644	-106.869				73.2	-11.4042	-25.6304				73.2	-110.192
73.4	-61.4874	-174.134																				73.3	-93.558	-241.501				73.3	-97.8192	-222.207					73.3	-68.5628	-202.269	-106.816				73.3	-10.9987	-23.9276				73.3	-110.983
73.5	-62.2062	-174.708																				73.4	-94.5787	-238.535				73.4	-97.9945	-225.213					73.4	-69.1054	-199.991	-106.813				73.4	-11.1508	-23.618				73.4	-110.927
73.6	-63.0356	-172.657																				73.5	-94.9782	-236.397				73.5	-98.0542	-225.401					73.5	-68.5628	-200.961	-106.855				73.5	-10.8973	-24.0824				73.5	-109.942
73.7	-62.7039	-171.344																				73.6	-94.7119	-236.484				73.6	-98.0113	-224.65					73.6	-68.4272	-202.172	-106.923				73.6	-11.5562	-22.9325				73.6	-109.776
73.8	-62.455	-172.329																				73.7	-94.49	-236.266				73.7	-97.9495	-224.462					73.7	-69.1393	-204.014	-106.999				73.7	-11.4042	-23.8392				73.7	-109.79
73.9	-62.4827	-172.739																				73.8	-94.2237	-235.83				73.8	-97.9466	-226.811					73.8	-69.4105	-204.257	-107.078				73.8	-11.4042	-24.591				73.8	-109.582
74	-62.5933	-172.411																				73.9	-93.1141	-235.699				73.9	-98.0118	-227.468					73.9	-68.6306	-204.693	-107.179				73.9	-12.5193	-23.3526				73.9	-109.027
74.1	-62.455	-172.985																				74	-94.0462	-235.176				74	-98.0585	-222.771					74	-69.8852	-203.578	-107.306				74	-12.0124	-22.4902				74	-109.11
74.2	-62.3997	-172.657																				74.1	-94.1793	-235.132				74.1	-97.9573	-220.422					74.1	-70.8008	-201.3	-107.421				74.1	-11.0494	-21.3845				74.1	-109.388
74.3	-62.3168	-172.411																				74.2	-93.8242	-233.562				74.2	-97.6402	-220.234					74.2	-69.8852	-202.075	-107.458				74.2	-12.4179	-21.0528				74.2	-109.471
74.4	-62.7315	-173.231																				74.3	-93.7799	-232.209				74.3	-97.1698	-221.737					74.3	-68.7324	-204.257	-107.371				74.3	-11.8603	-20.7432				74.3	-109.485
74.5	-63.2292	-172.657																				74.4	-92.6703	-233.256				74.4	-96.7178	-222.583					74.4	-69.3766	-206.389	-107.156				74.4	-11.7083	-21.0749				74.4	-109.18
74.6	-63.3121	-171.016																				74.5	-92.6703	-233.562				74.5	-96.4698	-219.858					74.5	-69.3088	-207.068	-106.854				74.5	-11.7083	-21.7162				74.5	-109.596
74.7	-62.9803	-170.441																				74.6	-94.0462	-233.431				74.6	-96.5278	-220.046					74.6	-69.1054	-205.468	-106.531				74.6	-11.1508	-21.4729				74.6	-109.942
74.8	-62.9527	-169.621																				74.7	-94.8894	-234.391				74.7	-96.8643	-219.764					74.7	-69.6479	-204.935	-106.246				74.7	-12.5193	-21.097				74.7	-109.956
74.9	-63.0633	-172.493																				74.8	-94.9338	-234.652				74.8	-97.3693	-220.234					74.8	-69.7496	-206.389	-106.028				74.8	-11.6576	-21.1412				74.8	-110.317
75	-62.4274	-171.754																				74.9	-93.7799	-234.129				74.9	-97.9104	-221.831					74.9	-69.6479	-203.433	-105.877				74.9	-10.9987	-21.2518				74.9	-110.164
75.1	-61.7086	-170.195																				75	-93.336	-234.565				75	-98.3419	-223.146					75	-68.3933	-201.882	-105.779				75	-11.7083	-20.9422				75	-109.845
75.2	-61.4044	-169.949																				75.1	-93.336	-233.823				75.1	-98.5118	-221.831					75.1	-68.4272	-201.155	-105.718				75.1	-12.5193	-21.3402				75.1	-110.553
75.3	-61.1833	-169.539																				75.2	-93.6911	-233.082				75.2	-98.3453	-219.106					75.2	-68.9358	-202.172	-105.685				75.2	-11.2521	-21.2518				75.2	-110.15
75.4	-61.4597	-168.226																				75.3	-94.2681	-233.78				75.3	-97.9151	-217.697					75.3	-68.6985	-201.591	-105.667				75.3	-9.73157	-21.4729				75.3	-109.623
75.5	-61.8744	-168.143																				75.4	-93.7799	-233.387				75.4	-97.4423	-220.234					75.4	-68.122	-199.894	-105.65				75.4	-11.8097	-20.721				75.4	-109.554
75.6	-62.3997	-169.128																				75.5	-93.558	-234.391				75.5	-97.1969	-219.294					75.5	-68.5628	-197.762	-105.609				75.5	-13.1275	-21.2518				75.5	-109.79
75.7	-62.0127	-170.605																				75.6	-93.9574	-234.216				75.6	-97.3589	-218.355					75.6	-69.1054	-198.682	-105.52				75.6	-12.6206	-22.2469				75.6	-109.693
75.8	-61.3491	-168.308																				75.7	-94.0018	-234.303				75.7	-97.9122	-221.455					75.7	-68.0542	-201.009	-105.387				75.7	-12.3672	-22.0258				75.7	-109.665
75.9	-61.7915	-169.128																				75.8	-93.6023	-234.085				75.8	-98.6494	-223.052					75.8	-68.6985	-199.264	-105.248				75.8	-10.948	-21.2297				75.8	-109.707
76	-61.7915	-170.934																				75.9	-93.6023	-233.169				75.9	-99.301	-221.455					75.9	-69.241	-197.762	-105.158				75.9	-10.3398	-21.0749				75.9	-110.567
76.1	-62.0956	-170.851																				76	-93.8242	-232.209				76	-99.6361	-222.958					76	-69.0375	-197.374	-105.157				76	-9.52883	-20.3451				76	-110.469
76.2	-62.0403	-170.441																				76.1	-93.2473	-231.86				76.1	-99.5207	-223.71					76.1	-68.6645	-198.489	-105.251				76.1	-10.3398	-19.9692				76.1	-110.109
76.3	-62.068	-170.851																				76.2	-92.2709	-231.555				76.2	-98.9641	-223.71					76.2	-68.2576	-199.652	-105.4				76.2	-10.0357	-20.4557				76.2	-110.123
76.4	-62.3168	-170.605																				76.3	-92.8035	-232.297				76.3	-98.1249	-221.361					76.3	-67.6812	-199.506	-105.534				76.3	-9.47814	-20.8095				76.3	-109.915
76.5	-62.8144	-170.359																				76.4	-92.8922	-232.297				76.4	-97.2464	-218.918					76.4	-67.1387	-198.052	-105.589				76.4	-9.6302	-21.3181				76.4	-109.79
76.6	-62.8974	-168.8																				76.5	-91.9602	-233.125				76.5	-96.5494	-219.858					76.5	-68.4272	-200.379	-105.554				76.5	-10.4412	-21.3845				76.5	-110.456
76.7	-62.7591	-170.031																				76.6	-92.1821	-232.689				76.6	-96.1465	-221.079					76.6	-68.6306	-201.106	-105.482				76.6	-11.2521	-21.1633				76.6	-111.038
76.8	-61.7638	-170.441																				76.7	-93.2473	-231.948				76.7	-96.0241	-219.952					76.7	-68.8341	-199.943	-105.45				76.7	-10.948	-21.0528				76.7	-110.456
76.9	-61.7915	-169.703																				76.8	-93.558	-231.904				76.8	-96.0866	-219.106					76.8	-69.0375	-200.621	-105.495				76.8	-10.9987	-20.5441				76.8	-110.261
77	-61.6256	-166.256																				76.9	-93.5136	-231.468				76.9	-96.2218	-221.737					76.9	-68.8341	-201.009	-105.59				76.9	-10.796	-20.522				76.9	-110.317
77.1	-61.985	-168.226																				77	-94.6231	-230.901				77	-96.367	-221.267					77	-68.868	-199.313	-105.655				77	-10.3398	-20.7653				77	-110.428
77.2	-62.455	-169.867																				77.1	-93.1585	-230.464				77.1	-96.5256	-220.985					77.1	-68.1559	-198.489	-105.596				77.1	-9.78225	-20.9201				77.1	-109.984
77.3	-62.3721	-170.769																				77.2	-92.5372	-230.464				77.2	-96.7058	-221.549					77.2	-67.9525	-198.537	-105.345				77.2	-9.83294	-22.269				77.2	-109.471
77.4	-61.9574	-170.441																				77.3	-92.9366	-231.075				77.3	-96.8826	-222.771					77.3	-68.3594	-198.876	-104.894				77.3	-10.1877	-22.2469				77.3	-109.193
77.5	-61.9574	-170.031																				77.4	-92.981	-229.461				77.4	-97.0376	-222.958					77.4	-68.122	-198.586	-104.293				77.4	-10.0357	-22.6008				77.4	-109.013
77.6	-61.8191	-170.195																				77.5	-92.5372	-228.196				77.5	-97.1774	-222.677					77.5	-69.0036	-197.325	-103.627				77.5	-9.83294	-23.1978				77.5	-109.235
77.7	-62.2062	-170.769																				77.6	-93.0254	-230.203				77.6	-97.3075	-221.925					77.6	-69.0375	-195.823	-102.975				77.6	-10.5425	-23.1094				77.6	-109.679
77.8	-61.8744	-169.374																				77.7	-92.1821	-231.948				77.7	-97.4223	-221.925					77.7	-67.7829	-195.435	-102.401				77.7	-11.1508	-22.3575				77.7	-109.776
77.9	-61.8191	-169.21																				77.8	-91.9158	-233.125				77.8	-97.5249	-222.019					77.8	-67.8168	-196.55	-101.946				77.8	-10.8466	-22.4681				77.8	-109.79
78	-62.5103	-168.8																				77.9	-92.0933	-235.132				77.9	-97.6099	-222.113					77.9	-67.5117	-199.555	-101.616				77.9	-9.57951	-23.0652				77.9	-109.249
78.1	-62.5933	-167.487																				78	-91.3832	-234.085				78	-97.6413	-220.234					78	-67.2404	-202.706	-101.379				78	-10.3905	-22.446				78	-109.221
78.2	-62.3168	-167.241																				78.1	-93.1585	-232.166				78.1	-97.5634	-220.328					78.1	-67.2743	-202.366	-101.175				78.1	-10.1877	-21.8489				78.1	-109.36
78.3	-62.3168	-166.502																				78.2	-94.0905	-231.468				78.2	-97.3399	-222.019					78.2	-67.5117	-200.476	-100.959				78.2	-9.6302	-21.6498				78.2	-109.443
78.4	-62.538	-167.651																				78.3	-92.1377	-232.34				78.3	-96.9873	-219.482					78.3	-68.3933	-197.519	-100.725				78.3	-10.3905	-21.8046				78.3	-109.027
78.5	-62.0956	-167.979																				78.4	-93.1585	-231.729				78.4	-96.5667	-215.63					78.4	-69.1054	-195.532	-100.521				78.4	-9.32609	-22.1806				78.4	-109.415
78.6	-62.0127	-168.554																				78.5	-94.7563	-230.813				78.5	-96.1657	-218.167					78.5	-69.7496	-194.514	-100.412				78.5	-8.9206	-21.9816				78.5	-108.902
78.7	-62.1786	-168.39																				78.6	-93.2473	-232.253				78.6	-95.8685	-222.207					78.6	-68.9697	-195.823	-100.432				78.6	-9.32609	-21.3845				78.6	-108.542
78.8	-62.455	-169.703																				78.7	-92.3153	-235.307				78.7	-95.7149	-221.925					78.7	-68.0881	-197.083	-100.557				78.7	-9.98499	-21.3181				78.7	-108.139
78.9	-62.3997	-168.226																				78.8	-90.3181	-240.018				78.8	-95.6753	-218.824					78.8	-68.2576	-197.034	-100.729				78.8	-9.98499	-21.2076				78.8	-108.292
79	-62.9527	-167.159																				78.9	-90.0518	-239.8				78.9	-95.6818	-217.603					78.9	-69.3088	-196.598	-100.888				78.9	-9.73157	-21.3845				78.9	-108.736
79.1	-62.5656	-166.666																				79	-91.472	-236.484				79	-95.6941	-216.475					79	-70.2243	-196.55	-100.99				79	-10.3398	-21.7162				79	-108.444
79.2	-61.9297	-166.83																				79.1	-91.6051	-233.911				79.1	-95.7188	-215.818					79.1	-68.9358	-197.277	-101.015				79.1	-10.3398	-21.5614				79.1	-108.472
79.3	-61.9574	-166.666																				79.2	-91.2945	-231.599				79.2	-95.7695	-216.569					79.2	-68.8341	-198.343	-100.968				79.2	-10.2891	-21.9152				79.2	-108.847
79.4	-62.2062	-166.748																				79.3	-91.472	-229.548				79.3	-95.8213	-219.576					79.3	-69.0375	-198.876	-100.864				79.3	-10.0357	-21.4729				79.3	-109.318
79.5	-61.9297	-168.061																				79.4	-92.1377	-229.243				79.4	-95.8048	-221.925					79.4	-68.7663	-200.718	-100.721				79.4	-9.73157	-21.1633				79.4	-108.833
79.6	-62.0403	-167.569																				79.5	-92.6259	-230.29				79.5	-95.6353	-221.079					79.5	-68.5967	-202.706	-100.565				79.5	-9.78225	-20.0134				79.5	-108.264
79.7	-61.4874	-169.949																				79.6	-91.9602	-229.766				79.6	-95.2566	-219.576					79.6	-67.9864	-202.318	-100.441				79.6	-9.42746	-20.721				79.6	-107.807
79.8	-61.3215	-171.016																				79.7	-92.7591	-229.112				79.7	-94.679	-221.361					79.7	-68.8341	-200.427	-100.406				79.7	-10.0864	-21.4287				79.7	-106.988
79.9	-61.7362	-170.195																				79.8	-92.981	-229.679				79.8	-93.9989	-220.234					79.8	-68.3933	-200.427	-100.528				79.8	-10.0864	-20.6547				79.8	-106.78
80	-61.9297	-168.636																				79.9	-91.6939	-227.934				79.9	-93.3579	-218.073					79.9	-68.3594	-198.876	-100.857				79.9	-8.46444	-20.6547				79.9	-107.307
80.1	-61.6809	-167.815																				80	-91.0725	-227.585				80	-92.8691	-217.885					80	-67.749	-198.246	-101.392				80	-9.17403	-21.2518				80	-107.446
80.2	-61.7915	-169.21																				80.1	-91.3832	-230.29				80.1	-92.5908	-218.449					80.1	-68.4611	-198.731	-102.058				80.1	-8.9206	-21.1854				80.1	-107.404
80.3	-61.8468	-168.718																				80.2	-93.2473	-231.337				80.2	-92.5467	-216.569					80.2	-69.1393	-197.325	-102.716				80.2	-8.97129	-20.898				80.2	-107.709
80.4	-62.3168	-166.666																				80.3	-93.2917	-232.384				80.3	-92.7556	-214.972					80.3	-69.0714	-196.259	-103.231				80.3	-9.52883	-21.4287				80.3	-107.682
80.5	-61.4874	-163.876																				80.4	-95.422	-231.642				80.4	-93.2485	-214.408					80.4	-69.5801	-196.259	-103.545				80.4	-9.22472	-21.8046				80.4	-107.626
80.6	-61.4321	-163.876																				80.5	-95.1557	-231.511				80.5	-94.0083	-216.757					80.5	-70.1226	-195.58	-103.688				80.5	-10.0357	-21.1633				80.5	-107.585
80.7	-61.128	-165.928																				80.6	-93.2029	-231.424				80.6	-94.8906	-216.475					80.6	-70.2243	-195.241	-103.746				80.6	-10.3398	-21.097				80.6	-107.626
80.8	-61.0727	-166.174																				80.7	-92.0046	-231.031				80.7	-95.6589	-215.16					80.7	-69.4444	-193.593	-103.799				80.7	-9.42746	-21.6941				80.7	-107.779
80.9	-61.3215	-165.764																				80.8	-91.6051	-229.548				80.8	-96.1102	-214.502					80.8	-68.1559	-194.466	-103.876				80.8	-10.2891	-21.9816				80.8	-108.292
81	-60.105	-164.779																				80.9	-90.4512	-228.196				80.9	-96.1743	-215.254					80.9	-67.9864	-195.58	-103.94				80.9	-11.3028	-21.1633				80.9	-108.167
81.1	-60.3262	-164.04																				81	-89.963	-228.152				81	-95.9156	-214.408					81	-67.7829	-194.562	-103.916				81	-10.9987	-21.5835				81	-108.32
81.2	-61.045	-163.302																				81.1	-89.3416	-226.625				81.1	-95.4801	-212.623					81.1	-68.6306	-194.562	-103.749				81.1	-10.796	-22.3796				81.1	-108.001
81.3	-61.5427	-164.122																				81.2	-88.9866	-226.974				81.2	-95.0322	-214.502					81.2	-69.0036	-195.58	-103.453				81.2	-10.0864	-22.0037				81.2	-108.223
81.4	-61.3491	-164.205																				81.3	-90.0961	-228.545				81.3	-94.6716	-215.724					81.3	-69.1054	-194.417	-103.099				81.3	-9.83294	-21.6277				81.3	-108.236
81.5	-61.2662	-162.645																				81.4	-91.0725	-229.592				81.4	-94.3885	-215.536					81.4	-69.1732	-193.932	-102.756				81.4	-9.73157	-21.5835				81.4	-108.112
81.6	-61.2109	-162.563																				81.5	-93.4248	-229.854				81.5	-94.132	-214.878					81.5	-68.8341	-195.144	-102.451				81.5	-10.6439	-21.9594				81.5	-108.126
81.7	-61.5703	-162.727																				81.6	-94.8007	-227.629				81.6	-93.8895	-212.341					81.6	-68.5967	-193.399	-102.171				81.6	-10.137	-21.5172				81.6	-108.278
81.8	-61.6809	-163.548																				81.7	-93.2917	-227.323				81.7	-93.6987	-214.314					81.7	-68.4611	-194.562	-101.911				81.7	-10.796	-20.6768				81.7	-107.515
81.9	-61.515	-163.466																				81.8	-90.7175	-227.716				81.8	-93.5941	-216.288					81.8	-66.9013	-196.598	-101.701				81.8	-11.8097	-20.8537				81.8	-105.684
82	-61.6256	-164.861																				81.9	-89.963	-230.421				81.9	-93.5638	-214.878					81.9	-66.8674	-196.647	-101.6				81.9	-10.4918	-20.9864				81.9	-105.629
82.1	-61.5427	-164.779																				82	-91.4276	-231.511				82	-93.5679	-214.314					82	-67.1048	-198.149	-101.657				82	-10.8466	-21.296				82	-105.92
82.2	-61.4597	-163.138																				82.1	-92.1821	-229.81				82.1	-93.5779	-213.093					82.1	-66.7996	-198.149	-101.876				82.1	-9.83294	-21.2297				82.1	-105.823
82.3	-62.0127	-162.645																				82.2	-91.6495	-227.978				82.2	-93.5937	-210.65					82.2	-67.9525	-196.841	-102.21				82.2	-9.32609	-20.8758				82.2	-105.338
82.4	-62.068	-161.989																				82.3	-91.3832	-227.149				82.3	-93.6343	-211.026					82.3	-68.3594	-195.532	-102.575				82.3	-9.02197	-21.3181				82.3	-105.282
82.5	-61.0174	-163.548																				82.4	-91.6051	-226.931				82.4	-93.7248	-211.308					82.4	-67.8847	-195.483	-102.882				82.4	-9.73157	-21.2739				82.4	-105.268
82.6	-60.4368	-164.615																				82.5	-92.1821	-226.8				82.5	-93.8836	-209.992					82.5	-68.2237	-194.514	-103.054				82.5	-10.1877	-20.9422				82.5	-105.809
82.7	-60.8791	-164.533																				82.6	-91.2057	-225.36				82.6	-94.1198	-210.18					82.6	-68.3933	-194.029	-103.054				82.6	-10.3398	-20.8095				82.6	-106.101
82.8	-61.7638	-162.727																				82.7	-90.0518	-227.542				82.7	-94.4289	-209.523					82.7	-68.5967	-193.399	-102.911				82.7	-8.81923	-20.5441				82.7	-105.906
82.9	-61.9574	-163.302																				82.8	-90.895	-229.112				82.8	-94.7847	-207.925					82.8	-69.4783	-193.787	-102.711				82.8	-9.02197	-20.3009				82.8	-105.837
83	-62.1233	-163.63																				82.9	-90.8063	-228.196				82.9	-95.1367	-206.422					82.9	-68.6985	-193.642	-102.545				82.9	-9.12334	-20.6989				82.9	-105.31
83.1	-61.3768	-163.466																				83	-89.8742	-227.672				83	-95.4111	-207.55					83	-67.4099	-192.914	-102.447				83	-9.07266	-20.2788				83	-104.922
83.2	-60.6856	-162.563																				83.1	-89.7411	-226.364				83.1	-95.5357	-208.865					83.1	-67.7829	-192.866	-102.383				83.1	-10.5425	-20.8537				83.1	-105.033
83.3	-60.4368	-160.676																				83.2	-90.3624	-225.448				83.2	-95.4796	-207.55					83.2	-66.9352	-195.193	-102.29				83.2	-10.2891	-21.8268				83.2	-105.324
83.4	-60.0774	-161.332																				83.3	-89.5636	-224.924				83.3	-95.2806	-209.992					83.3	-67.1726	-195.823	-102.124				83.3	-9.17403	-21.1191				83.3	-105.407
83.5	-60.658	-161.907																				83.4	-89.9186	-225.666				83.4	-95.0196	-212.435					83.4	-67.9864	-193.399	-101.888				83.4	-9.12334	-20.4778				83.4	-105.643
83.6	-60.2985	-161.25																				83.5	-89.9186	-225.186				83.5	-94.7711	-213.751					83.5	-67.7829	-193.351	-101.623				83.5	-9.98499	-20.7432				83.5	-106.156
83.7	-59.6074	-161.168																				83.6	-89.8742	-225.055				83.6	-94.5693	-212.999					83.6	-67.1726	-192.672	-101.385				83.6	-10.2384	-20.1903				83.6	-105.865
83.8	-59.0821	-162.317																				83.7	-89.8298	-223.703				83.7	-94.4158	-212.247					83.7	-67.4099	-193.399	-101.21				83.7	-9.57951	-20.1018				83.7	-105.865
83.9	-59.7456	-161.825																				83.8	-90.4512	-224.401				83.8	-94.3206	-214.878					83.8	-68.1559	-193.448	-101.096				83.8	-9.12334	-19.9028				83.8	-106.031
84	-60.6856	-162.892																				83.9	-89.6523	-225.36				83.9	-94.3067	-215.348					83.9	-68.1559	-192.284	-101.014				83.9	-9.6302	-20.9864				83.9	-106.128
84.1	-61.2109	-162.481																				84	-89.2529	-225.928				84	-94.3734	-215.442					84	-67.5117	-191.121	-100.95				84	-9.78225	-21.2297				84	-106.212
84.2	-61.0174	-162.071																				84.1	-88.5428	-227.76				84.1	-94.4745	-214.784					84.1	-67.9186	-190.103	-100.921				84.1	-9.2754	-21.097				84.1	-105.92
84.3	-60.7685	-162.892																				84.2	-88.1433	-226.756				84.2	-94.5277	-215.724					84.2	-67.9525	-190.055	-100.964				84.2	-9.6302	-20.0134				84.2	-105.255
84.4	-60.2709	-161.497																				84.3	-88.0546	-225.579				84.3	-94.4547	-213.375					84.3	-67.2065	-191.315	-101.094				84.3	-9.78225	-20.124				84.3	-105.102
84.5	-59.8562	-161.907																				84.4	-89.031	-225.404				84.4	-94.2218	-212.811					84.4	-68.0542	-191.557	-101.295				84.4	-9.47814	-20.6768				84.4	-105.13
84.6	-59.8838	-159.199																				84.5	-89.2973	-225.011				84.5	-93.8398	-214.502					84.5	-67.8168	-191.024	-101.524				84.5	-9.83294	-20.2124				84.5	-104.478
84.7	-59.8838	-157.311																				84.6	-91.6495	-225.23				84.6	-93.3503	-212.247					84.6	-67.6812	-193.884	-101.734				84.6	-9.2754	-19.7701				84.6	-104.395
84.8	-59.7456	-162.481																				84.7	-92.5372	-225.142				84.7	-92.821	-210.556					84.7	-67.2743	-193.205	-101.876				84.7	-9.22472	-20.1682				84.7	-104.492
84.9	-60.9344	-162.809																				84.8	-92.3153	-226.277				84.8	-92.3358	-209.711					84.8	-67.5456	-189.958	-101.912				84.8	-9.52883	-21.2739				84.8	-104.45
85	-61.3768	-162.071																				84.9	-90.1849	-225.011				84.9	-91.9809	-210.086					84.9	-68.1898	-190.491	-101.826				84.9	-9.37677	-21.1412				84.9	-104.686
85.1	-60.2709	-162.399																				85	-89.2529	-225.23				85	-91.8362	-211.59					85	-68.5628	-192.478	-101.627				85	-8.51512	-20.8095				85	-104.644
85.2	-60.105	-163.548																				85.1	-89.8298	-225.404				85.1	-91.9624	-209.429					85.1	-68.3255	-191.218	-101.346				85.1	-8.21101	-20.9864				85.1	-104.395
85.3	-60.3815	-163.794																				85.2	-89.031	-224.881				85.2	-92.3572	-208.489					85.2	-68.5967	-190.83	-101.037				85.2	-8.97129	-21.5835				85.2	-104.575
85.4	-60.4644	-161.989																				85.3	-89.1197	-225.404				85.3	-92.9215	-209.335					85.3	-68.8341	-191.8	-100.757				85.3	-8.86992	-20.9643				85.3	-104.506
85.5	-59.8009	-161.907																				85.4	-88.1877	-224.532				85.4	-93.4774	-208.865					85.4	-69.5801	-192.236	-100.545				85.4	-9.93431	-20.8095				85.4	-103.923
85.6	-59.9115	-163.138																				85.5	-87.3444	-223.092				85.5	-93.8416	-209.147					85.5	-69.4783	-192.769	-100.406				85.5	-10.7453	-21.0085				85.5	-103.715
85.7	-60.3815	-160.101																				85.6	-89.0753	-222.568				85.6	-93.9158	-208.395					85.6	-68.868	-193.011	-100.338				85.6	-10.6946	-21.3402				85.6	-104.228
85.8	-59.718	-159.363																				85.7	-88.6315	-221.827				85.7	-93.746	-211.214					85.7	-68.8341	-193.157	-100.341				85.7	-10.5932	-21.0085				85.7	-104.478
85.9	-59.165	-161.497																				85.8	-87.5663	-222.656				85.8	-93.4965	-212.341					85.8	-68.3594	-191.897	-100.408				85.8	-9.22472	-21.8046				85.8	-104.284
86	-59.1097	-162.809																				85.9	-87.4332	-222.132				85.9	-93.3327	-211.308					85.9	-68.2237	-190.055	-100.514				85.9	-9.2754	-21.8931				85.9	-104.547
86.1	-59.3032	-160.184																				86	-88.0989	-220.649				86	-93.3272	-210.838					86	-68.0542	-190.442	-100.631				86	-9.2754	-20.8537				86	-104.242
86.2	-59.7456	-157.311																				86.1	-88.1877	-220.387				86.1	-93.4521	-207.268					86.1	-68.0881	-190.345	-100.735				86.1	-10.0357	-21.1191				86.1	-104.187
86.3	-60.7962	-158.953																				86.2	-87.9658	-222.001				86.2	-93.6373	-208.301					86.2	-67.7829	-188.067	-100.804				86.2	-8.71786	-20.9864				86.2	-104.034
86.4	-60.7133	-161.825																				86.3	-88.6759	-222.307				86.3	-93.8046	-210.086					86.3	-68.3594	-188.358	-100.826				86.3	-9.42746	-20.6989				86.3	-103.687
86.5	-59.2756	-160.676																				86.4	-88.6315	-220.736				86.4	-93.8891	-213.375					86.4	-68.5628	-190.733	-100.816				86.4	-10.5932	-21.0528				86.4	-103.452
86.6	-59.165	-160.184																				86.5	-87.8326	-221.609				86.5	-93.8653	-210.838					86.5	-68.1898	-190.345	-100.798				86.5	-10.6439	-20.8758				86.5	-103.84
86.7	-59.4138	-161.414																				86.6	-88.8978	-221.87				86.6	-93.7423	-210.556					86.6	-68.3594	-189.328	-100.788				86.6	-9.83294	-20.124				86.6	-104.117
86.8	-59.165	-159.445																				86.7	-89.4748	-221.609				86.7	-93.5379	-207.925					86.7	-67.7151	-190.249	-100.788				86.7	-9.68088	-20.5662				86.7	-103.992
86.9	-59.2203	-158.378																				86.8	-88.7647	-221.434				86.8	-93.2646	-206.046					86.8	-66.8335	-189.425	-100.801				86.8	-9.37677	-20.8537				86.8	-104.062
87	-59.0544	-157.886																				86.9	-88.5428	-221.434				86.9	-92.9375	-207.737					86.9	-66.1214	-187.825	-100.83				86.9	-9.68088	-20.6547				86.9	-103.965
87.1	-58.8609	-158.214																				87	-89.0753	-220.649				87	-92.5854	-207.174					87	-67.1048	-187.825	-100.865				87	-9.73157	-21.3624				87	-103.729
87.2	-60.0497	-160.676																				87.1	-88.6315	-219.471				87.1	-92.2513	-205.67					87.1	-68.122	-188.988	-100.889				87.1	-9.57951	-22.9767				87.1	-103.341
87.3	-60.105	-161.661																				87.2	-87.9214	-220.387				87.2	-91.9895	-204.355					87.2	-68.122	-190.782	-100.881				87.2	-9.98499	-22.2248				87.2	-103.396
87.4	-59.9668	-161.579																				87.3	-87.7883	-219.558				87.3	-91.8632	-204.637					87.3	-68.0203	-189.085	-100.831				87.3	-9.07266	-21.8046				87.3	-103.216
87.5	-59.6074	-161.004																				87.4	-87.7883	-220.169				87.4	-91.9149	-207.831					87.4	-67.8168	-189.328	-100.748				87.4	-9.6302	-21.2076				87.4	-102.897
87.6	-60.1603	-160.676																				87.5	-87.0781	-220.3				87.5	-92.1408	-209.617					87.5	-68.1559	-190.297	-100.663				87.5	-9.52883	-21.0085				87.5	-103.216
87.7	-59.8009	-160.84																				87.6	-86.1017	-219.733				87.6	-92.498	-206.704					87.6	-67.9864	-189.037	-100.596				87.6	-9.12334	-20.0576				87.6	-103.493
87.8	-59.0821	-161.579																				87.7	-86.945	-220.169				87.7	-92.9207	-207.08					87.7	-67.6134	-188.407	-100.52				87.7	-9.07266	-19.8586				87.7	-102.883
87.9	-58.9991	-161.086																				87.8	-86.9006	-219.907				87.8	-93.3314	-207.08					87.8	-67.6134	-189.909	-100.379				87.8	-9.47814	-20.5441				87.8	-102.994
88	-59.3585	-159.691																				87.9	-85.7911	-220.867				87.9	-93.6666	-204.355					87.9	-67.9525	-189.57	-100.156				87.9	-10.796	-20.6989				87.9	-103.257
88.1	-60.0774	-159.855																				88	-84.1489	-220.998				88	-93.9054	-206.892					88	-68.3933	-189.57	-99.9154				88	-10.4918	-20.3009				88	-102.952
88.2	-60.2156	-160.676																				88.1	-84.4596	-219.209				88.1	-94.0786	-206.798					88.1	-68.6645	-190.152	-99.7564				88.1	-8.76855	-20.2124				88.1	-102.592
88.3	-60.0221	-160.184																				88.2	-85.9686	-219.253				88.2	-94.2429	-207.174					88.2	-68.1898	-189.57	-99.7322				88.2	-8.66718	-19.7038				88.2	-102.356
88.4	-59.1097	-160.019																				88.3	-86.945	-220.213				88.3	-94.4319	-209.992					88.3	-68.8341	-189.182	-99.8129				88.3	-9.42746	-20.0355				88.3	-102.051
88.5	-58.8056	-159.035																				88.4	-87.8326	-219.384				88.4	-94.6371	-210.274					88.4	-68.7324	-186.322	-99.9074				88.4	-9.6302	-20.6105				88.4	-102.148
88.6	-59.4968	-157.722																				88.5	-88.5428	-218.424				88.5	-94.8299	-207.08					88.5	-68.5628	-184.771	-99.9248				88.5	-10.0357	-20.0576				88.5	-102.439
88.7	-59.3585	-157.968																				88.6	-88.8534	-219.035				88.6	-94.9797	-206.516					88.6	-67.1726	-185.159	-99.8278				88.6	-10.2891	-19.9913				88.6	-102.633
88.8	-59.1927	-159.117																				88.7	-87.3444	-219.428				88.7	-95.0509	-205.295					88.7	-67.4778	-187.389	-99.649				88.7	-9.73157	-20.2124				88.7	-102.605
88.9	-58.5291	-161.332																				88.8	-86.4124	-219.035				88.8	-95.0022	-206.328					88.8	-67.9864	-187.534	-99.4641				88.8	-9.57951	-20.4999				88.8	-102.522
89	-58.6674	-159.527																				88.9	-86.7231	-218.555				88.9	-94.7893	-206.798					88.9	-68.1559	-187.728	-99.3468				88.9	-10.0357	-20.7653				88.9	-102.314
89.1	-59.0544	-157.065																				89	-86.7231	-219.995				89	-94.3835	-208.207					89	-68.4272	-187.146	-99.3364				89	-9.88362	-20.8758				89	-102.3
89.2	-59.7732	-156.983																				89.1	-86.1461	-221.129				89.1	-93.8109	-209.053					89.1	-68.3933	-186.613	-99.4263				89.1	-9.42746	-20.5662				89.1	-102.106
89.3	-59.9944	-156.409																				89.2	-87.2557	-221.26				89.2	-93.1634	-209.805					89.2	-68.2576	-186.516	-99.5687				89.2	-9.17403	-20.4999				89.2	-101.801
89.4	-60.0221	-155.424																				89.3	-88.2765	-221.565				89.3	-92.5598	-205.952					89.3	-68.6306	-184.723	-99.704				89.3	-9.88362	-19.8365				89.3	-102.259
89.5	-60.105	-156.409																				89.4	-87.1225	-218.86				89.4	-92.0785	-204.355					89.4	-67.9525	-183.511	-99.7875				89.4	-10.0357	-20.2124				89.4	-102.689
89.6	-59.9668	-156.245																				89.5	-86.8118	-218.86				89.5	-91.7205	-204.731					89.5	-67.749	-185.838	-99.7851				89.5	-8.16032	-20.6547				89.5	-102.259
89.7	-60.2709	-156.983																				89.6	-88.5428	-218.511				89.6	-91.426	-204.167					89.6	-67.4778	-186.953	-99.6703				89.6	-8.16032	-20.0576				89.6	-102.189
89.8	-60.188	-157.065																				89.7	-91.0282	-217.421				89.7	-91.1312	-207.644					89.7	-67.5795	-186.08	-99.443				89.7	-9.93431	-20.3672				89.7	-101.94
89.9	-59.6627	-157.393																				89.8	-88.2765	-218.075				89.8	-90.8208	-208.959					89.8	-68.0542	-185.886	-99.1327				89.8	-9.83294	-20.0797				89.8	-101.44
90	-59.635	-156.409																				89.9	-85.6135	-219.209				89.9	-90.5315	-207.268					89.9	-67.8847	-185.595	-98.7879				89.9	-9.22472	-20.0134				89.9	-102.148
90.1	-58.9991	-157.229																				90	-86.1461	-219.122				90	-90.3447	-205.764					90	-67.6473	-186.08	-98.4687				90	-9.68088	-19.3942				90	-103.257
90.2	-59.4138	-157.968																				90.1	-86.2349	-218.642				90.1	-90.3411	-208.865					90.1	-67.0369	-186.565	-98.2237				90.1	-9.22472	-19.8365				90.1	-101.954
90.3	-59.718	-157.065																				90.2	-85.1253	-217.726				90.2	-90.5597	-208.583					90.2	-66.9691	-184.771	-98.0678				90.2	-8.56581	-19.9249				90.2	-101.33
90.4	-59.718	-156.08																				90.3	-84.6371	-217.726				90.3	-90.9679	-203.885					90.3	-66.9691	-184.82	-97.9778				90.3	-9.12334	-19.7701				90.3	-100.789
90.5	-58.5568	-154.85																				90.4	-86.0573	-218.73				90.4	-91.457	-203.509					90.4	-65.5789	-187.486	-97.9132				90.4	-8.66718	-20.0797				90.4	-100.844
90.6	-58.1421	-153.29																				90.5	-87.4776	-219.253				90.5	-91.8714	-204.637					90.5	-66.7996	-187.777	-97.8489				90.5	-7.95758	-19.748				90.5	-101.385
90.7	-58.7227	-151.895																				90.6	-87.2557	-220.475				90.6	-92.07	-205.858					90.6	-67.2743	-188.407	-97.7982				90.6	-9.2754	-19.748				90.6	-101.926
90.8	-58.6674	-154.111																				90.7	-86.0573	-220.126				90.7	-92.005	-205.858					90.7	-67.6134	-188.164	-97.8049				90.7	-9.98499	-20.0797				90.7	-101.898
90.9	-58.8609	-153.372																				90.8	-85.436	-218.991				90.8	-91.7378	-203.415					90.8	-68.2576	-186.565	-97.906				90.8	-9.2754	-20.6989				90.8	-100.983
91	-58.9162	-152.142																				90.9	-84.4596	-217.203				90.9	-91.3686	-202.382					90.9	-68.6985	-188.601	-98.0893				90.9	-9.42746	-20.7653				90.9	-100.317
91.1	-58.695	-151.895																				91	-83.7938	-217.813				91	-90.9516	-202.852					91	-67.4099	-187.825	-98.281				91	-9.68088	-20.4557				91	-100.553
91.2	-59.248	-153.126																				91.1	-84.5483	-219.602				91.1	-90.5055	-203.979					91.1	-66.8335	-184.917	-98.3779				91.1	-9.22472	-19.9913				91.1	-101.121
91.3	-59.5797	-153.701																				91.2	-84.9922	-219.602				91.2	-90.0737	-203.885					91.2	-66.9352	-185.062	-98.3075				91.2	-9.73157	-19.5048				91.2	-101.33
91.4	-58.5844	-154.193																				91.3	-85.6135	-218.599				91.3	-89.7279	-204.825					91.3	-67.6473	-185.256	-98.0689				91.3	-9.57951	-19.5932				91.3	-101.011
91.5	-58.6674	-153.783																				91.4	-86.3236	-217.77				91.4	-89.5292	-204.167					91.4	-66.6979	-184.48	-97.724				91.4	-8.71786	-19.35				91.4	-100.844
91.6	-58.4462	-153.783																				91.5	-87.7883	-216.81				91.5	-89.4978	-204.355					91.5	-66.4944	-184.674	-97.3514				91.5	-8.51512	-19.5269				91.5	-100.941
91.7	-58.1697	-152.716																				91.6	-86.9894	-216.505				91.6	-89.5924	-205.576					91.6	-67.0369	-184.093	-97.0048				91.6	-9.22472	-19.8365				91.6	-101.205
91.8	-58.8332	-154.685																				91.7	-85.8798	-218.817				91.7	-89.7008	-207.737					91.7	-68.3933	-184.432	-96.698				91.7	-9.07266	-19.7038				91.7	-101.413
91.9	-58.5568	-156.327																				91.8	-86.5012	-218.599				91.8	-89.6804	-207.925					91.8	-68.1559	-183.608	-96.4262				91.8	-9.07266	-19.4827				91.8	-101.662
92	-58.6674	-156.163																				91.9	-86.1017	-218.686				91.9	-89.433	-208.113					91.9	-67.003	-183.366	-96.201				91.9	-9.12334	-19.7259				91.9	-101.038
92.1	-58.5291	-155.67																				92	-86.013	-220.475				92	-88.9855	-205.107					92	-67.1387	-184.384	-96.0599				92	-8.76855	-19.3721				92	-100.359
92.2	-58.8609	-153.537																				92.1	-88.2765	-221.216				92.1	-88.4972	-203.228					92.1	-68.4272	-184.626	-96.0436				92.1	-8.56581	-19.8807				92.1	-100.234
92.3	-59.0821	-154.029																				92.2	-89.1641	-221.958				92.2	-88.1701	-203.322					92.2	-67.5795	-185.304	-96.1684				92.2	-8.86992	-21.097				92.2	-100.275
92.4	-58.9162	-152.47																				92.3	-88.2765	-221.652				92.3	-88.1169	-204.449					92.3	-67.4438	-185.644	-96.4192				92.3	-9.22472	-20.4557				92.3	-100.345
92.5	-59.2756	-152.88																				92.4	-89.0753	-220.693				92.4	-88.3164	-205.952					92.4	-68.2916	-185.983	-96.7643				92.4	-8.66718	-20.4999				92.4	-100.206
92.6	-58.2527	-152.552																				92.5	-87.2113	-220.562				92.5	-88.6597	-204.073					92.5	-68.2576	-186.177	-97.1604				92.5	-7.34936	-21.296				92.5	-100.275
92.7	-57.9485	-152.306																				92.6	-85.8354	-220.387				92.6	-89.0117	-203.509					92.6	-67.1726	-185.353	-97.5547				92.6	-8.56581	-21.2739				92.6	-100.608
92.8	-58.0038	-153.455																				92.7	-85.7023	-220.562				92.7	-89.2548	-204.355					92.7	-66.5961	-183.656	-97.8961				92.7	-9.17403	-20.0576				92.7	-100.844
92.9	-58.3079	-151.649																				92.8	-85.8354	-220.169				92.8	-89.3104	-205.389					92.8	-66.3588	-184.529	-98.1445				92.8	-9.07266	-20.3009				92.8	-101.135
93	-58.7503	-152.962																				92.9	-85.9686	-218.991				92.9	-89.1501	-203.322					92.9	-65.7145	-182.575	-98.2612				92.9	-8.51512	-20.1461				92.9	-100.941
93.1	-58.5844	-153.783																				93	-84.1045	-219.384				93	-88.8104	-201.724					93	-64.6634	-192.795	-98.2039				93	-8.66718	-20.2566				93	-100.664
93.2	-58.4185	-154.193																				93.1	-84.2821	-219.428				93.1	-88.3904	-199.187					93.1	-65.9519	-192.456	-97.9527				93.1	-9.17403	-19.9913				93.1	-100.289
93.3	-58.4462	-154.521																				93.2	-85.3472	-219.428				93.2	-88.0164	-199.094					93.2	-66.9352	-179.659	-97.5471				93.2	-9.68088	-19.7038				93.2	-100.65
93.4	-59.2203	-155.014																				93.3	-84.4596	-218.032				93.3	-87.7786	-201.818					93.3	-67.5117	-182.922	-97.088				93.3	-9.32609	-20.1461				93.3	-101.108
93.5	-58.8885	-153.126																				93.4	-84.5927	-217.813				93.4	-87.6838	-202.57					93.4	-67.7151	-188.891	-96.6876				93.4	-9.6302	-20.6768				93.4	-101.232
93.6	-58.2803	-151.649																				93.5	-85.7911	-216.767				93.5	-87.682	-203.228					93.5	-67.5456	-191.8	-96.4185				93.5	-9.78225	-19.748				93.5	-100.872
93.7	-58.6397	-154.603																				93.6	-84.6815	-216.156				93.6	-87.7229	-205.483					93.6	-67.749	-188.794	-96.2954				93.6	-9.68088	-20.2345				93.6	-100.844
93.8	-58.1974	-155.178																				93.7	-84.0158	-216.592				93.7	-87.8047	-204.731					93.7	-66.9691	-186.177	-96.2902				93.7	-9.52883	-20.6105				93.7	-100.705
93.9	-58.1974	-154.603																				93.8	-84.3264	-216.592				93.8	-87.9583	-202.758					93.8	-66.5961	-187.631	-96.3518				93.8	-9.2754	-19.8807				93.8	-100.456
94	-57.8656	-154.685																				93.9	-84.9922	-217.552				93.9	-88.2011	-200.597					93.9	-67.5456	-189.715	-96.4216				93.9	-8.61649	-19.5048				93.9	-100.414
94.1	-57.1191	-156.491																				94	-85.3472	-216.156				94	-88.4868	-201.254					94	-67.3082	-188.794	-96.4614				94	-8.05895	-20.5662				94	-100.081
94.2	-57.0085	-157.476																				94.1	-84.8146	-216.33				94.1	-88.7131	-203.04					94.1	-67.5795	-187.34	-96.4697				94.1	-8.51512	-20.6547				94.1	-99.9842
94.3	-56.7874	-156.327																				94.2	-83.9714	-217.246				94.2	-88.808	-204.449					94.2	-68.4272	-188.261	-96.4716				94.2	-9.47814	-20.5884				94.2	-99.9426
94.4	-56.3726	-155.342																				94.3	-83.9714	-215.545				94.3	-88.7776	-206.892					94.3	-67.6812	-188.358	-96.4867				94.3	-9.32609	-20.1903				94.3	-100.456
94.5	-56.6215	-155.834																				94.4	-84.504	-213.146				94.4	-88.6708	-205.576					94.4	-67.6134	-185.692	-96.5049				94.4	-8.81923	-19.5711				94.4	-100.414
94.6	-57.3956	-154.193																				94.5	-85.0366	-213.844				94.5	-88.5487	-200.315					94.5	-67.9864	-182.784	-96.4854				94.5	-9.52883	-20.4557				94.5	-100.234
94.7	-57.9762	-153.947																				94.6	-85.2141	-214.934				94.6	-88.4676	-198.812					94.6	-68.8002	-183.414	-96.379				94.6	-9.47814	-20.3893				94.6	-99.9703
94.8	-58.0591	-153.208																				94.7	-85.5248	-214.367				94.7	-88.4834	-199.845					94.7	-68.3255	-184.626	-96.1598				94.7	-9.02197	-20.4114				94.7	-100.553
94.9	-57.8379	-151.895																				94.8	-86.1905	-213.102				94.8	-88.6428	-199.563					94.8	-67.3082	-186.565	-95.8383				94.8	-9.57951	-20.6326				94.8	-100.317
95	-57.7274	-153.29																				94.9	-85.9242	-214.28				94.9	-88.9314	-199.751					94.9	-66.5283	-187.777	-95.464				94.9	-10.137	-21.1633				94.9	-99.8871
95.1	-57.5338	-152.142																				95	-85.4804	-212.753				95	-89.2515	-201.442					95	-66.7996	-186.08	-95.1173				95	-8.97129	-20.8095				95	-99.8455
95.2	-57.2574	-152.634																				95.1	-84.1933	-211.924				95.1	-89.4755	-199.094					95.1	-66.257	-185.304	-94.887				95.1	-8.86992	-20.4557				95.1	-99.5681
95.3	-56.7597	-153.783																				95.2	-83.2613	-212.622				95.2	-89.531	-197.872					95.2	-66.0197	-186.322	-94.8325				95.2	-8.31238	-19.8807				95.2	-99.4849
95.4	-56.9809	-153.701																				95.3	-82.8618	-212.055				95.3	-89.436	-197.214					95.3	-66.0875	-193.642	-94.9461				95.3	-8.16032	-20.4778				95.3	-99.3046
95.5	-56.7044	-151.649																				95.4	-83.8382	-211.837				95.4	-89.2702	-200.597					95.4	-65.9858	-192.027	-95.1478				95.4	-8.2617	-20.1682				95.4	-99.3878
95.6	-56.4556	-151.239																				95.5	-83.9714	-211.444				95.5	-89.1325	-202.1					95.5	-66.0536	-191.494	-95.3213				95.5	-8.56581	-19.6375				95.5	-99.471
95.7	-57.0362	-152.716																				95.6	-83.4388	-212.055				95.6	-89.1024	-202.194					95.6	-65.7484	-187.616	-95.3628				95.6	-8.97129	-19.3942				95.6	-99.6097
95.8	-57.285	-152.224																				95.7	-83.2169	-212.23				95.7	-89.2069	-202.758					95.7	-65.6128	-189.943	-95.225				95.7	-8.66718	-18.974				95.7	-99.7207
95.9	-57.4785	-150.664																				95.8	-82.7287	-211.488				95.8	-89.4314	-202.194					95.8	-66.1892	-186.55	-94.9377				95.8	-8.00827	-19.1067				95.8	-99.1382
96	-56.5109	-148.531																				95.9	-82.4624	-211.183				95.9	-89.7505	-200.315					95.9	-66.4944	-189.361	-94.5885				95.9	-8.36307	-20.0576				95.9	-99.263
96.1	-57.0915	-150.993																				96	-84.1933	-211.095				96	-90.1121	-200.691					96	-65.918	-187.996	-94.28				96	-8.16032	-20.5662				96	-99.5265
96.2	-57.5338	-153.619																				96.1	-84.9922	-211.663				96.1	-90.4275	-200.691					96.1	-66.1214	-184.555	-94.0929				96.1	-8.56581	-20.3672				96.1	-99.9565
96.3	-57.1744	-152.716																				96.2	-86.368	-212.535				96.2	-90.6188	-201.536					96.2	-66.0197	-186.065	-94.0712				96.2	-8.56581	-20.3893				96.2	-100.22
96.4	-56.4832	-152.798																				96.3	-85.7023	-211.881				96.3	-90.6652	-202.194					96.3	-65.6806	-187.325	-94.2175				96.3	-8.05895	-20.1018				96.3	-99.8455
96.5	-55.6538	-153.619																				96.4	-83.9714	-211.095				96.4	-90.5934	-200.691					96.4	-66.0875	-186.162	-94.4981				96.4	-8.41375	-20.124				96.4	-99.3046
96.6	-56.2621	-152.634																				96.5	-83.6163	-210.441				96.5	-90.4293	-200.973					96.5	-66.2231	-181.218	-94.8596				96.5	-8.31238	-20.124				96.5	-99.8039
96.7	-55.9856	-152.47																				96.6	-84.1045	-210.267				96.6	-90.1714	-197.778					96.6	-65.9519	-176.177	-95.2437				96.6	-8.36307	-20.0355				96.6	-99.6791
96.8	-56.4832	-152.88																				96.7	-85.6135	-210.746				96.7	-89.8234	-196.369					96.7	-66.1553	-184.19	-95.5929				96.7	-8.76855	-20.124				96.7	-99.3185
96.9	-57.0362	-150.418																				96.8	-86.8562	-210.572				96.8	-89.4305	-198.53					96.8	-66.5283	-183.85	-95.849				96.8	-8.51512	-20.8316				96.8	-99.6791
97	-57.2021	-151.321																				96.9	-86.9006	-210.441				96.9	-89.079	-197.59					96.9	-66.8335	-186.856	-95.9607				96.9	-8.10964	-21.3402				96.9	-99.2352
97.1	-57.5615	-153.455																				97	-88.2765	-210.397				97	-88.8716	-197.308					97	-65.545	-190.394	-95.9051				97	-7.80553	-21.2739				97	-98.5973
97.2	-56.7044	-153.126																				97.1	-83.927	-210.921				97.1	-88.8798	-197.12					97.1	-64.5277	-188.988	-95.699				97.1	-8.56581	-21.6277				97.1	-98.7082
97.3	-57.1468	-152.059																				97.2	-81.0421	-210.092				97.2	-89.1176	-196.463					97.2	-64.4938	-185.062	-95.3989				97.2	-8.16032	-20.898				97.2	-98.5834
97.4	-57.8103	-151.731																				97.3	-82.3292	-209.263				97.3	-89.5354	-197.778					97.3	-64.3582	-186.177	-95.0859				97.3	-9.78225	-19.9913				97.3	-98.6805
97.5	-57.6444	-151.895																				97.4	-82.995	-208.914				97.4	-90.0273	-197.12					97.4	-65.8501	-185.741	-94.8343				97.4	-9.47814	-19.9249				97.4	-98.7637
97.6	-56.4279	-151.813																				97.5	-84.2377	-208.565				97.5	-90.4656	-194.772					97.5	-66.6639	-183.269	-94.6852				97.5	-9.52883	-20.2566				97.5	-98.6805
97.7	-56.8426	-150.172																				97.6	-86.7675	-210.267				97.6	-90.7325	-194.302					97.6	-65.4772	-186.468	-94.6276				97.6	-9.47814	-20.3451				97.6	-98.7359
97.8	-57.755	-151.731																				97.7	-86.2793	-209.307				97.7	-90.7488	-198.342					97.7	-65.172	-183.996	-94.587				97.7	-8.00827	-21.495				97.7	-98.7637
97.9	-57.6444	-154.85																				97.8	-85.5691	-209.132				97.8	-90.4902	-198.624					97.8	-63.7478	-182.105	-94.457				97.8	-7.95758	-20.6326				97.8	-98.9024
98	-57.0085	-153.947																				97.9	-86.4124	-209.176				97.9	-89.9865	-197.872					97.9	-64.426	-182.832	-94.1624				97.9	-8.56581	-20.2124				97.9	-99.1104
98.1	-56.6215	-153.619																				98	-87.9658	-209.612				98	-89.3229	-197.308					98	-65.4432	-181.524	-93.7052				98	-9.02197	-21.1854				98	-98.9579
98.2	-56.9809	-152.224																				98.1	-86.2793	-210.092				98.1	-88.6201	-197.496					98.1	-65.0703	-181.863	-93.1738				98.1	-8.97129	-20.8758				98.1	-98.7914
98.3	-56.7321	-152.306																				98.2	-84.9034	-211.663				98.2	-87.9894	-197.026					98.2	-65.5111	-182.687	-92.7203				98.2	-8.16032	-20.5441				98.2	-98.8746
98.4	-56.2344	-152.47																				98.3	-85.9242	-211.401				98.3	-87.5005	-199.751					98.3	-65.3076	-181.524	-92.5023				98.3	-8.21101	-20.2124				98.3	-99.4849
98.5	-55.8197	-152.47																				98.4	-85.5248	-210.048				98.4	-87.1766	-200.785					98.4	-64.6634	-181.621	-92.6004				98.4	-9.2754	-20.9201				98.4	-98.2228
98.6	-56.0409	-153.126																				98.5	-83.9714	-208.871				98.5	-86.9912	-200.785					98.5	-64.2565	-181.912	-92.9675				98.5	-8.66718	-21.2518				98.5	-97.4184
98.7	-56.1238	-152.47																				98.6	-83.9714	-208.522				98.6	-86.8926	-200.597					98.6	-64.426	-180.457	-93.4564				98.6	-8.97129	-20.7432				98.6	-97.668
98.8	-56.0685	-152.142																				98.7	-84.1933	-208.26				98.7	-86.8545	-200.033					98.7	-64.8668	-177.646	-93.8926				98.7	-8.46444	-19.8586				98.7	-98.1673
98.9	-56.9532	-152.716																				98.8	-84.4596	-208.565				98.8	-86.8896	-197.214					98.8	-66.3927	-178.325	-94.1333				98.8	-7.5521	-19.9028				98.8	-97.8344
99	-56.6768	-151.813																				98.9	-87.5663	-208.085				98.9	-87.0068	-195.993					98.9	-66.3588	-181.136	-94.107				98.9	-8.36307	-20.2345				98.9	-97.668
99.1	-56.3174	-149.926																				99	-87.0781	-207.082				99	-87.1742	-197.778					99	-66.5622	-180.894	-93.8359				99	-9.22472	-20.4114				99	-97.7235
99.2	-56.3174	-151.157																				99.1	-85.9686	-208.042				99.1	-87.3233	-196.933					99.1	-66.8335	-181.184	-93.4187				99.1	-8.56581	-20.4557				99.1	-97.9177
99.3	-56.5109	-152.142																				99.2	-84.3708	-210.572				99.2	-87.3787	-196.275					99.2	-66.1214	-182.493	-92.9816				99.2	-8.41375	-20.1018				99.2	-98.0841
99.4	-56.8979	-149.351																				99.3	-84.6815	-212.273				99.3	-87.3207	-197.214					99.3	-65.9519	-181.96	-92.6311				99.3	-8.61649	-19.6817				99.3	-97.8206
99.5	-56.8426	-150.09																				99.4	-84.9922	-211.793				99.4	-87.2312	-197.778					99.4	-66.291	-180.312	-92.4229				99.4	-9.12334	-19.4605				99.4	-97.8483
99.6	-56.9256	-149.598																				99.5	-85.1253	-209.612				99.5	-87.2493	-195.523					99.5	-66.5622	-182.736	-92.3608				99.5	-8.9206	-20.0355				99.5	-97.7374
99.7	-56.1791	-147.71																				99.6	-84.504	-208.042				99.6	-87.4897	-194.49					99.6	-66.9013	-184.093	-92.4243				99.6	-7.85621	-20.7653				99.6	-97.5571
99.8	-55.5156	-148.613																				99.7	-84.3264	-209.001				99.7	-87.9528	-192.047					99.7	-66.9691	-183.366	-92.583				99.7	-9.07266	-20.5441				99.7	-97.9315
99.9	-55.8197	-148.367																				99.8	-84.1933	-210.746				99.8	-88.5078	-195.523					99.8	-66.9013	-179.003	-92.7876				99.8	-8.31238	-20.0355				99.8	-97.7235
100	-56.7597	-148.038																				99.9	-83.5276	-212.012				99.9	-88.9693	-194.959					99.9	-66.1553	-177.84	-92.9637				99.9	-8.36307	-19.8365				99.9	-97.5016
100.1	-56.5662	-149.762																				100	-83.8826	-209.787				100	-89.2057	-193.362					100	-65.7145	-178.034	-93.0352				100	-8.2617	-19.6596				100	-97.5432
100.2	-56.1515	-150.993																				100.1	-85.2585	-207.213				100.1	-89.2047	-192.986					100.1	-66.1214	-177.743	-92.9566				100.1	-7.85621	-19.5932				100.1	-98.3615
100.3	-56.0685	-152.224																				100.2	-84.3264	-205.904				100.2	-89.0527	-193.268					100.2	-67.6473	-178.373	-92.7379				100.2	-7.65347	-19.3279				100.2	-97.9454
100.4	-56.2068	-151.157																				100.3	-83.4832	-207.169				100.3	-88.8826	-195.241					100.3	-67.4438	-179.052	-92.4379				100.3	-8.76855	-19.4163				100.3	-97.3351
100.5	-55.7368	-150.418																				100.4	-84.2377	-207.518				100.4	-88.8134	-191.953					100.4	-66.0875	-179.343	-92.1337				100.4	-7.9069	-19.5932				100.4	-97.03
100.6	-56.2621	-150.008																				100.5	-83.4388	-207.213				100.5	-88.8925	-192.329					100.5	-65.9858	-182.348	-91.8875				100.5	-7.65347	-19.3721				100.5	-97.3629
100.7	-56.4003	-149.434																				100.6	-83.7938	-207.824				100.6	-89.0809	-195.523					100.6	-66.257	-186.468	-91.7328				100.6	-9.12334	-19.6817				100.6	-97.6957
100.8	-56.5109	-150.664																				100.7	-83.1725	-209.481				100.7	-89.2845	-194.302					100.7	-66.1553	-190.103	-91.6736				100.7	-9.2754	-20.5441				100.7	-97.5154
100.9	-56.0409	-148.695																				100.8	-84.3264	-208.042				100.8	-89.4023	-193.456					100.8	-66.4266	-188.601	-91.6905				100.8	-8.21101	-20.3009				100.8	-97.1271
101	-56.5385	-147.792																				100.9	-84.9478	-206.34				100.9	-89.3687	-195.993					100.9	-65.5111	-191.897	-91.7576				100.9	-8.21101	-19.1288				100.9	-97.4322
101.1	-57.9209	-151.977																				101	-84.3264	-207.213				101	-89.1971	-195.053					101	-65.9858	-195.823	-91.8585				101	-8.71786	-18.6865				101	-97.0994
101.2	-57.0362	-152.634																				101.1	-85.1253	-208.347				101.1	-88.9816	-194.208					101.1	-66.3249	-189.861	-91.9828				101.1	-8.97129	-19.7259				101.1	-96.4336
101.3	-56.7321	-150.254																				101.2	-85.0366	-208.304				101.2	-88.8552	-194.302					101.2	-65.6806	-184.82	-92.1122				101.2	-8.97129	-20.1018				101.2	-96.0453
101.4	-56.5385	-150.418																				101.3	-83.6163	-206.82				101.3	-88.9132	-193.738					101.3	-65.0024	-184.868	-92.2289				101.3	-9.2754	-20.323				101.3	-95.9482
101.5	-56.8703	-150.254																				101.4	-83.1281	-207.257				101.4	-89.147	-190.637					101.4	-66.0197	-185.741	-92.3372				101.4	-8.16032	-20.4336				101.4	-96.2395
101.6	-56.7044	-150.09																				101.5	-83.1725	-206.951				101.5	-89.4784	-194.865					101.5	-66.5961	-182.105	-92.4556				101.5	-9.47814	-20.0576				101.5	-96.1562
101.7	-56.8979	-150.254																				101.6	-82.1961	-206.122				101.6	-89.8224	-196.933					101.6	-66.5283	-178.228	-92.5914				101.6	-9.37677	-19.9471				101.6	-95.6015
101.8	-57.4509	-151.649																				101.7	-82.8618	-206.951				101.7	-90.1206	-195.523					101.7	-66.2231	-177.937	-92.7298				101.7	-8.10964	-20.0797				101.7	-95.9621
101.9	-56.5109	-151.485																				101.8	-82.8618	-208.74				101.8	-90.3199	-194.302					101.8	-66.3927	-182.105	-92.8475				101.8	-9.22472	-19.6153				101.8	-95.7956
102	-56.0132	-150.5																				101.9	-83.5276	-207.475				101.9	-90.337	-194.02					101.9	-65.8501	-184.141	-92.9335				101.9	-8.9206	-19.8807				101.9	-95.6153
102.1	-55.6815	-149.187																				102	-83.0393	-206.515				102	-90.1017	-196.651					102	-65.172	-186.177	-93.0022				102	-7.60279	-19.549				102	-95.4766
102.2	-55.4603	-150.418																				102.1	-82.9506	-206.602				102.1	-89.6392	-196.651					102.1	-64.6294	-183.947	-93.0919				102.1	-7.70416	-19.1067				102.1	-95.1299
102.3	-55.5156	-150.664																				102.2	-82.9062	-207.649				102.2	-89.0805	-193.456					102.2	-65.3076	-181.96	-93.234				102.2	-8.05895	-19.2836				102.2	-95.1993
102.4	-55.9303	-148.367																				102.3	-83.4832	-207.169				102.3	-88.6026	-194.396					102.3	-65.9519	-185.111	-93.4224				102.3	-7.34936	-19.1067				102.3	-95.9621
102.5	-56.0962	-147.136																				102.4	-83.4832	-205.555				102.4	-88.3574	-195.335					102.4	-65.8501	-186.032	-93.6157				102.4	-7.80553	-19.5048				102.4	-95.8095
102.6	-55.9026	-147.71																				102.5	-83.4832	-206.297				102.5	-88.4032	-193.832					102.5	-65.6467	-183.56	-93.7615				102.5	-7.5521	-19.8807				102.5	-95.4073
102.7	-55.9579	-149.516																				102.6	-83.2613	-207.213				102.6	-88.6875	-194.02					102.6	-65.2059	-183.172	-93.8274				102.6	-7.95758	-19.5932				102.6	-94.9496
102.8	-55.1562	-151.403																				102.7	-82.5955	-206.646				102.7	-89.0836	-195.993					102.7	-64.9685	-191.121	-93.8216				102.7	-8.86992	-19.549				102.7	-94.9357
102.9	-54.9626	-149.926																				102.8	-83.4832	-204.595				102.8	-89.4392	-194.49					102.8	-65.6806	-193.157	-93.7736				102.8	-9.02197	-19.6375				102.8	-95.0744
103	-55.8474	-147.628																				102.9	-83.0837	-203.854				102.9	-89.6213	-194.02					102.9	-66.257	-186.225	-93.697				102.9	-8.71786	-19.9249				102.9	-94.8109
103.1	-55.5709	-147.956																				103	-83.1725	-205.861				103	-89.5596	-192.986					103	-66.257	-181.136	-93.574				103	-8.36307	-19.4384				103	-95.1854
103.2	-55.5985	-149.187																				103.1	-83.7938	-207.562				103.1	-89.2805	-194.02					103.1	-65.7145	-182.202	-93.3719				103.1	-8.76855	-19.1731				103.1	-95.4073
103.3	-56.0409	-148.367																				103.2	-82.5068	-206.428				103.2	-88.8861	-194.49					103.2	-65.3415	-181.621	-93.0807				103.2	-8.16032	-19.7259				103.2	-95.1993
103.4	-56.7044	-149.926																				103.3	-82.1517	-205.075				103.3	-88.4771	-193.362					103.3	-65.5111	-180.457	-92.7369				103.3	-7.70416	-19.4827				103.3	-94.7832
103.5	-56.3174	-149.68																				103.4	-82.2848	-204.814				103.4	-88.1121	-194.02					103.4	-65.6806	-181.475	-92.3965				103.4	-8.16032	-19.9249				103.4	-95.0744
103.6	-56.3174	-148.367																				103.5	-81.7079	-203.898				103.5	-87.8274	-191.577					103.5	-66.291	-182.59	-92.0906				103.5	-7.50142	-19.8807				103.5	-95.0883
103.7	-55.9026	-147.054																				103.6	-80.6871	-204.246				103.6	-87.6415	-192.798					103.6	-66.3249	-184.141	-91.8095				103.6	-7.95758	-20.2124				103.6	-94.9496
103.8	-56.0409	-148.859																				103.7	-82.1073	-205.206				103.7	-87.543	-193.832					103.7	-65.3076	-185.401	-91.5189				103.7	-8.16032	-19.9913				103.7	-95.2825
103.9	-56.2344	-148.531																				103.8	-83.2169	-205.25				103.8	-87.4891	-195.805					103.8	-64.6973	-187.389	-91.1917				103.8	-8.41375	-19.6596				103.8	-94.9912
104	-56.0132	-147.3																				103.9	-82.2848	-205.206				103.9	-87.4212	-195.993					103.9	-65.7484	-183.414	-90.8397				103.9	-7.85621	-19.5711				103.9	-94.7277
104.1	-55.9856	-146.233																				104	-81.841	-205.599				104	-87.2782	-194.959					104	-65.2737	-180.167	-90.5301				104	-7.95758	-19.0846				104	-94.3671
104.2	-55.2668	-148.038																				104.1	-81.5747	-205.075				104.1	-87.0311	-194.114					104.1	-65.1042	-178.47	-90.3539				104.1	-8.41375	-19.1067				104.1	-94.3532
104.3	-55.1562	-148.695																				104.2	-81.7079	-205.119				104.2	-86.7292	-194.959					104.2	-65.1381	-178.082	-90.3761				104.2	-8.46444	-19.35				104.2	-94.7
104.4	-55.8474	-149.105																				104.3	-81.0421	-206.515				104.3	-86.4856	-196.275					104.3	-65.3076	-178.034	-90.599				104.3	-8.21101	-18.974				104.3	-94.3671
104.5	-55.4879	-149.516																				104.4	-80.9534	-205.119				104.4	-86.399	-196.087					104.4	-65.3076	-176.58	-90.9547				104.4	-8.41375	-19.5269				104.4	-93.9788
104.6	-55.5432	-147.956																				104.5	-82.418	-204.508				104.5	-86.5025	-192.423					104.5	-65.0363	-177.549	-91.3358				104.5	-8.51512	-19.6153				104.5	-93.9926
104.7	-55.7644	-147.382																				104.6	-82.9506	-205.119				104.6	-86.7487	-189.228					104.6	-64.5955	-176.143	-91.6323				104.6	-8.31238	-19.9913				104.6	-94.27
104.8	-55.5709	-147.956																				104.7	-82.0629	-205.73				104.7	-87.0477	-190.262					104.7	-64.2904	-175.416	-91.7555				104.7	-8.10964	-19.9913				104.7	-94.27
104.9	-54.8521	-148.777																				104.8	-81.7079	-203.549				104.8	-87.3189	-192.798					104.8	-63.68	-174.544	-91.6665				104.8	-8.66718	-19.0404				104.8	-94.381
105	-55.4879	-148.941																				104.9	-81.6191	-202.981				104.9	-87.5035	-194.678					104.9	-63.6122	-173.962	-91.4009				104.9	-8.86992	-19.1509				104.9	-94.2145
105.1	-55.6815	-147.464																				105	-81.5747	-203.81				105	-87.5491	-194.114					105	-63.8496	-176.725	-91.0547				105	-8.9206	-20.1682				105	-94.0758
105.2	-54.7415	-147.136																				105.1	-81.4416	-203.898				105.1	-87.4227	-190.825					105.1	-64.053	-178.131	-90.7309				105.1	-8.66718	-20.0355				105.1	-94.1591
105.3	-54.4097	-148.777																				105.2	-80.7758	-202.938				105.2	-87.1588	-190.262					105.2	-64.0869	-176.871	-90.496				105.2	-8.16032	-19.5711				105.2	-94.589
105.4	-55.0456	-147.71																				105.3	-79.8882	-202.153				105.3	-86.8771	-191.577					105.3	-63.8496	-177.888	-90.3662				105.3	-7.9069	-18.9961				105.3	-94.3671
105.5	-55.7368	-147.792																				105.4	-80.5539	-202.327				105.4	-86.7209	-192.047					105.4	-63.4087	-176.434	-90.3199				105.4	-8.61649	-19.1067				105.4	-94.8248
105.6	-55.5709	-146.561																				105.5	-80.332	-202.545				105.5	-86.7767	-193.832					105.5	-63.307	-176.143	-90.3223				105.5	-7.75484	-19.8365				105.5	-95.227
105.7	-55.0732	-147.382																				105.6	-80.8202	-202.632				105.6	-87.026	-192.704					105.6	-63.8835	-175.61	-90.3479				105.6	-8.16032	-19.8144				105.6	-94.6029
105.8	-54.7691	-149.68																				105.7	-80.5983	-203.33				105.7	-87.3577	-193.268					105.7	-64.2904	-174.98	-90.3887				105.7	-8.66718	-18.6423				105.7	-94.2978
105.9	-54.4097	-149.269																				105.8	-79.8438	-203.2				105.8	-87.6568	-192.423					105.8	-64.799	-177.161	-90.4512				105.8	-8.10964	-19.549				105.8	-94.4364
106	-55.1285	-149.105																				105.9	-79.6219	-202.196				105.9	-87.8812	-191.577					105.9	-63.9513	-179.44	-90.5503				105.9	-7.9069	-19.0183				105.9	-94.2007
106.1	-55.5156	-148.449																				106	-80.1101	-202.283				106	-88.0415	-190.168					106	-63.3409	-177.501	-90.6912				106	-7.40005	-19.2173				106	-93.7568
106.2	-55.2391	-146.643																				106.1	-80.7758	-202.196				106.1	-88.1413	-190.45					106.1	-63.2392	-174.495	-90.8527				106.1	-7.45073	-19.7701				106.1	-93.4933
106.3	-55.0456	-145.659																				106.2	-80.7315	-202.502				106.2	-88.1757	-192.986					106.2	-63.1714	-173.429	-90.9889				106.2	-8.00827	-19.7923				106.2	-93.424
106.4	-55.7368	-147.628																				106.3	-81.1309	-203.592				106.3	-88.1478	-193.832					106.3	-63.7139	-172.751	-91.0432				106.3	-7.29868	-19.549				106.3	-93.9788
106.5	-55.2391	-148.121																				106.4	-81.7523	-203.069				106.4	-88.069	-194.959					106.4	-63.68	-174.641	-90.9765				106.4	-7.40005	-19.5048				106.4	-94.2423
106.6	-54.9903	-145.823																				106.5	-81.2197	-202.981				106.5	-87.9587	-192.047					106.5	-63.0357	-175.998	-90.7937				106.5	-7.50142	-19.3721				106.5	-93.9372
106.7	-55.1285	-146.972																				106.6	-80.4652	-202.458				106.6	-87.8495	-191.953					106.6	-62.561	-178.519	-90.5466				106.6	-6.79182	-19.7701				106.6	-94.7554
106.8	-55.5985	-148.367																				106.7	-81.2641	-202.458				106.7	-87.7826	-194.114					106.7	-62.5271	-179.246	-90.3031				106.7	-7.60279	-19.7701				106.7	-94.6722
106.9	-55.1009	-149.023																				106.8	-81.2197	-202.894				106.8	-87.7725	-194.396					106.8	-63.7478	-177.064	-90.1069				106.8	-7.50142	-20.0576				106.8	-93.7985
107	-54.7691	-149.516																				106.9	-80.8646	-202.763				106.9	-87.7706	-195.523					106.9	-64.2225	-177.743	-89.96				106.9	-7.85621	-19.7259				106.9	-93.5904
107.1	-54.1332	-150.172																				107	-82.3292	-202.414				107	-87.6896	-193.456					107	-63.9513	-179.052	-89.8322				107	-7.60279	-19.3279				107	-93.5211
107.2	-54.3268	-148.367																				107.1	-82.0629	-202.458				107.1	-87.4757	-193.832					107.1	-63.307	-179.924	-89.6846				107.1	-7.65347	-19.1288				107.1	-93.5627
107.3	-54.7691	-148.777																				107.2	-81.1309	-202.632				107.2	-87.1629	-194.959					107.2	-62.9679	-178.179	-89.4889				107.2	-8.61649	-18.7087				107.2	-93.2992
107.4	-54.6862	-149.269																				107.3	-80.6871	-202.545				107.3	-86.8586	-192.986					107.3	-63.0697	-175.95	-89.2339				107.3	-8.86992	-18.6423				107.3	-93.2714
107.5	-54.1885	-148.203																				107.4	-80.0657	-202.807				107.4	-86.6496	-189.228					107.4	-63.4766	-174.447	-88.9304				107.4	-8.31238	-19.1509				107.4	-93.3962
107.6	-53.9673	-147.874																				107.5	-80.5983	-203.069				107.5	-86.5339	-188.101					107.5	-61.9846	-175.271	-88.6086				107.5	-7.75484	-19.4163				107.5	-93.3962
107.7	-54.5479	-146.89																				107.6	-80.9534	-201.934				107.6	-86.4306	-189.98					107.6	-62.3576	-177.21	-88.3107				107.6	-7.50142	-18.974				107.6	-93.4101
107.8	-54.5756	-145.659																				107.7	-80.1101	-200.975				107.7	-86.258	-191.483					107.7	-62.561	-177.695	-88.0792				107.7	-7.9069	-18.5096				107.7	-93.5072
107.9	-54.3268	-145.33																				107.8	-80.1989	-199.971				107.8	-86.0053	-192.423					107.8	-62.8662	-178.325	-87.9558				107.8	-7.34936	-18.6202				107.8	-93.8123
108	-54.4097	-147.71																				107.9	-80.6871	-200.364				107.9	-85.741	-193.926					107.9	-63.8496	-177.113	-87.9681				107.9	-6.94388	-20.0797				107.9	-93.3685
108.1	-54.3268	-147.956																				108	-80.9978	-200.887				108	-85.5317	-191.859					108	-63.4766	-175.077	-88.1105				108	-7.29868	-19.748				108	-93.4379
108.2	-54.1332	-146.808																				108.1	-80.1545	-201.062				108.1	-85.3969	-190.262					108.1	-63.5783	-175.416	-88.344				108.1	-6.5384	-18.9519				108.1	-93.1605
108.3	-55.0179	-144.592																				108.2	-79.7994	-201.28				108.2	-85.3262	-189.228					108.2	-63.1714	-176.483	-88.6086				108.2	-7.75484	-19.4827				108.2	-93.1189
108.4	-54.8797	-146.643																				108.3	-80.2876	-200.844				108.3	-85.2964	-187.443					108.3	-62.8662	-173.962	-88.8399				108.3	-7.85621	-20.1018				108.3	-92.9386
108.5	-54.1609	-146.725																				108.4	-80.0657	-200.32				108.4	-85.2633	-189.134					108.4	-62.9001	-172.169	-88.9925				108.4	-8.2617	-20.1018				108.4	-93.3824
108.6	-54.2991	-146.808																				108.5	-79.977	-200.451				108.5	-85.1692	-187.819					108.5	-62.4593	-173.284	-89.0595				108.5	-8.31238	-19.0846				108.5	-93.0911
108.7	-54.4926	-147.71																				108.6	-80.909	-200.669				108.6	-84.9898	-189.322					108.6	-62.3237	-171.781	-89.0724				108.6	-8.21101	-18.8192				108.6	-92.7583
108.8	-54.7138	-148.613																				108.7	-81.6191	-201.062				108.7	-84.7636	-191.295					108.7	-63.307	-169.745	-89.0723				108.7	-7.45073	-18.8413				108.7	-92.9386
108.9	-54.5479	-147.136																				108.8	-80.909	-201.193				108.8	-84.5649	-191.107					108.8	-63.6122	-171.539	-89.0762				108.8	-7.40005	-18.9298				108.8	-93.2853
109	-53.995	-148.203																				108.9	-81.0865	-201.542				108.9	-84.4516	-189.51					108.9	-63.307	-174.108	-89.0752				108.9	-6.5384	-18.8856				108.9	-93.313
109.1	-54.5756	-148.203																				109	-81.9298	-199.535				109	-84.4322	-192.423					109	-63.9513	-176.192	-89.0628				109	-6.38634	-19.3942				109	-92.8415
109.2	-54.3268	-148.777																				109.1	-82.1073	-198.968				109.1	-84.4583	-190.637					109.1	-64.7312	-176.774	-89.0589				109.1	-7.50142	-19.4827				109.1	-92.4254
109.3	-54.5203	-149.926																				109.2	-82.1073	-200.364				109.2	-84.4746	-186.503					109.2	-65.3754	-175.61	-89.1055				109.2	-7.65347	-19.1952				109.2	-91.7319
109.4	-54.2991	-150.5																				109.3	-81.1309	-201.149				109.3	-84.4866	-186.785					109.3	-64.9685	-178.034	-89.2304				109.3	-8.21101	-18.6644				109.3	-91.6764
109.5	-53.9673	-150.254																				109.4	-80.5539	-200.364				109.4	-84.546	-187.913					109.4	-64.7651	-176.774	-89.4114				109.4	-8.05895	-18.2				109.4	-91.8706
109.6	-54.4373	-148.695																				109.5	-80.7758	-198.968				109.5	-84.6825	-187.537					109.5	-65.2059	-174.835	-89.5771				109.5	-8.31238	-18.7971				109.5	-92.1619
109.7	-53.4144	-147.382																				109.6	-79.6219	-198.706				109.6	-84.8535	-185.094					109.6	-64.6634	-174.156	-89.644				109.6	-7.45073	-19.6153				109.6	-92.037
109.8	-53.3038	-147.382																				109.7	-80.1989	-199.928				109.7	-84.9672	-185.94					109.7	-64.426	-173.478	-89.5721				109.7	-6.89319	-19.2615				109.7	-92.5502
109.9	-53.1379	-146.643																				109.8	-80.8202	-200.189				109.8	-84.9696	-187.725					109.8	-65.1381	-174.302	-89.3935				109.8	-7.40005	-18.7308				109.8	-92.2035
110	-53.8568	-145.33																				109.9	-80.1989	-198.401				109.9	-84.8963	-188.664					109.9	-64.426	-174.835	-89.1823				109.9	-8.41375	-19.0404				109.9	-91.7735
110.1	-54.5756	-143.853																				110	-79.8882	-197.79				110	-84.84	-186.034					110	-64.5277	-172.605	-88.9996				110	-8.76855	-19.0625				110	-91.6903
110.2	-54.1056	-145.659																				110.1	-80.5096	-198.968				110.1	-84.8829	-184.624					110.1	-65.4093	-172.993	-88.8531				110.1	-8.21101	-19.6375				110.1	-91.5794
110.3	-53.8291	-145.741																				110.2	-80.4652	-199.404				110.2	-85.0522	-186.221					110.2	-64.6294	-173.671	-88.7054				110.2	-7.19731	-19.9913				110.2	-91.4684
110.4	-54.1885	-146.397																				110.3	-79.3112	-200.32				110.3	-85.3216	-186.315					110.3	-63.2392	-173.914	-88.518				110.3	-8.00827	-19.5269				110.3	-91.0662
110.5	-54.2991	-147.054																				110.4	-79.0449	-201.76				110.4	-85.6468	-185.846					110.4	-63.1714	-172.702	-88.2919				110.4	-8.81923	-20.0355				110.4	-90.8582
110.6	-53.7462	-146.643																				110.5	-79.4444	-200.015				110.5	-85.9779	-186.315					110.5	-62.7984	-173.332	-88.062				110.5	-8.05895	-20.2345				110.5	-91.0801
110.7	-53.4144	-144.017																				110.6	-79.0006	-198.357				110.6	-86.2453	-186.973					110.6	-61.7811	-174.399	-87.8602				110.6	-7.34936	-19.8144				110.6	-91.2742
110.8	-53.8291	-145.248																				110.7	-77.9798	-199.143				110.7	-86.354	-186.409					110.7	-61.815	-173.429	-87.688				110.7	-7.5521	-19.6375				110.7	-91.5516
110.9	-53.525	-144.346																				110.8	-78.7343	-199.273				110.8	-86.2359	-187.819					110.8	-62.2219	-175.223	-87.524				110.8	-7.65347	-19.9692				110.8	-91.8013
111	-53.3038	-144.674																				110.9	-78.7343	-199.055				110.9	-85.8955	-188.664					110.9	-62.934	-175.174	-87.351				110.9	-7.85621	-20.1018				110.9	-90.7195
111.1	-54.1885	-146.89																				111	-78.8674	-199.579				111	-85.4135	-189.51					111	-64.1547	-171.975	-87.1686				111	-8.16032	-19.5711				111	-90.872
111.2	-54.5203	-146.725																				111.1	-80.0657	-198.968				111.1	-84.9185	-192.423					111.1	-64.7312	-168	-86.9861				111.1	-8.81923	-18.8413				111.1	-91.2465
111.3	-54.1885	-145.905																				111.2	-79.2668	-199.099				111.2	-84.5251	-192.141					111.2	-63.307	-167.71	-86.8066				111.2	-8.51512	-19.549				111.2	-91.0246
111.4	-53.7462	-144.756																				111.3	-78.823	-198.575				111.3	-84.2733	-187.067					111.3	-62.9679	-167.952	-86.6238				111.3	-7.9069	-19.2394				111.3	-90.9968
111.5	-53.5526	-143.853																				111.4	-79.4	-198.401				111.4	-84.1311	-185					111.4	-62.9679	-168	-86.4428				111.4	-7.80553	-18.7971				111.4	-90.983
111.6	-53.6079	-143.607																				111.5	-78.8674	-198.532				111.5	-84.0395	-187.631					111.5	-63.0018	-166.789	-86.2902				111.5	-8.9206	-18.6644				111.5	-90.872
111.7	-54.382	-143.935																				111.6	-78.7343	-198.052				111.6	-83.9573	-188.382					111.6	-63.3409	-168.437	-86.1931				111.6	-8.00827	-18.4654				111.6	-90.8582
111.8	-53.912	-145.166																				111.7	-78.7343	-198.75				111.7	-83.8818	-187.631					111.7	-63.6122	-175.029	-86.1474				111.7	-7.5521	-18.8192				111.7	-91.1217
111.9	-53.3315	-145.002																				111.8	-79.1337	-199.535				111.8	-83.867	-185.094					111.8	-63.8156	-174.059	-86.1215				111.8	-7.75484	-19.3279				111.8	-90.9552
112	-53.7185	-145.495																				111.9	-79.0006	-198.488				111.9	-83.985	-184.248					111.9	-63.2731	-171.927	-86.0858				111.9	-8.05895	-19.2615				111.9	-90.5253
112.1	-52.8891	-144.428																				112	-78.3792	-198.139				112	-84.2842	-185.846					112	-63.4426	-177.84	-86.0328				112	-8.41375	-19.2173				112	-90.553
112.2	-53.2209	-142.704																				112.1	-77.7135	-198.663				112.1	-84.7883	-185.376					112.1	-63.7817	-177.791	-85.9697				112.1	-8.56581	-19.8586				112.1	-90.8859
112.3	-53.9397	-143.771																				112.2	-78.2017	-199.317				112.2	-85.462	-186.221					112.2	-63.5783	-176.386	-85.9026				112.2	-8.2617	-20.6989				112.2	-90.6779
112.4	-53.2485	-143.771																				112.3	-77.9798	-198.75				112.3	-86.1588	-187.067					112.3	-63.4087	-173.381	-85.8245				112.3	-8.21101	-21.0085				112.3	-90.5946
112.5	-53.4973	-141.392																				112.4	-78.468	-198.096				112.4	-86.6629	-185.188					112.4	-63.0697	-173.235	-85.7096				112.4	-7.75484	-20.3451				112.4	-90.8027
112.6	-53.4144	-142.951																				112.5	-78.7786	-197.834				112.5	-86.8243	-186.221					112.5	-62.3237	-171.636	-85.5323				112.5	-6.38634	-19.35				112.5	-90.8859
112.7	-52.8891	-141.966																				112.6	-79.4888	-197.965				112.6	-86.6373	-187.255					112.6	-63.0697	-171.006	-85.2983				112.6	-7.45073	-19.0846				112.6	-90.664
112.8	-52.6679	-141.474																				112.7	-79.5331	-198.532				112.7	-86.2271	-187.631					112.7	-64.053	-171.442	-85.0532				112.7	-8.05895	-18.7087				112.7	-90.3589
112.9	-53.3315	-144.592																				112.8	-79.3556	-197.747				112.8	-85.7764	-188.57					112.8	-63.9513	-173.235	-84.8676				112.8	-7.80553	-19.1731				112.8	-90.4837
113	-53.6632	-146.479																				112.9	-77.5803	-197.747				112.9	-85.4268	-188.946					112.9	-63.6122	-172.654	-84.8048				112.9	-7.95758	-19.9692				112.9	-90.4282
113.1	-52.6679	-145.166																				113	-77.2696	-197.834				113	-85.2077	-189.228					113	-64.3582	-170.812	-84.8792				113	-8.05895	-19.4605				113	-90.553
113.2	-51.7279	-143.689																				113.1	-78.2017	-197.092				113.1	-85.0641	-189.792					113.1	-64.799	-170.618	-85.0419				113.1	-8.10964	-19.0846				113.1	-90.7195
113.3	-52.3914	-145.248																				113.2	-79.2668	-196.656				113.2	-84.9542	-190.543					113.2	-64.7312	-173.09	-85.2044				113.2	-7.95758	-18.8856				113.2	-90.6501
113.4	-52.6956	-144.756																				113.3	-78.8674	-197.616				113.3	-84.9126	-190.168					113.3	-63.7817	-171.975	-85.2901				113.3	-8.00827	-18.9077				113.3	-90.4005
113.5	-52.6126	-144.1																				113.4	-77.9354	-197.703				113.4	-85.0016	-188.476					113.4	-63.307	-172.46	-85.2722				113.4	-8.10964	-19.1509				113.4	-90.3311
113.6	-52.8062	-140.817																				113.5	-78.2904	-197.703				113.5	-85.2143	-187.067					113.5	-62.6967	-174.059	-85.1717				113.5	-8.2617	-19.1288				113.5	-90.2618
113.7	-53.7185	-139.75																				113.6	-77.8022	-197.398				113.6	-85.4613	-187.819					113.6	-62.934	-175.271	-85.0375				113.6	-7.09593	-19.35				113.6	-90.1647
113.8	-53.055	-142.704																				113.7	-77.6247	-197.267				113.7	-85.6391	-186.503					113.7	-64.0869	-172.896	-84.9336				113.7	-7.45073	-19.5269				113.7	-90.2202
113.9	-52.585	-142.704																				113.8	-77.7578	-197.049				113.8	-85.6826	-185.282					113.8	-64.0191	-169.648	-84.9241				113.8	-6.94388	-19.6375				113.8	-90.1369
114	-52.9167	-141.556																				113.9	-78.823	-196.656				113.9	-85.5699	-183.779					113.9	-64.0191	-169.697	-85.0485				113.9	-7.45073	-19.549				113.9	-90.0676
114.1	-53.3867	-142.13																				114	-79.0006	-197.31				114	-85.3048	-182.275					114	-64.3582	-172.557	-85.3028				114	-6.94388	-19.4605				114	-90.0815
114.2	-53.1932	-144.017																				114.1	-78.6011	-197.616				114.1	-84.9151	-183.309					114.1	-64.4599	-175.756	-85.643				114.1	-7.45073	-20.3893				114.1	-89.9428
114.3	-52.9167	-142.869																				114.2	-78.2904	-196.481				114.2	-84.4784	-183.309					114.2	-63.68	-179.197	-86.008				114.2	-7.60279	-19.8365				114.2	-90.1231
114.4	-52.8338	-142.704																				114.3	-78.2461	-194.824				114.3	-84.1017	-184.624					114.3	-63.4426	-175.126	-86.3336				114.3	-7.40005	-19.0846				114.3	-90.1508
114.5	-53.0826	-141.474																				114.4	-78.6011	-197.179				114.4	-83.8534	-184.906					114.4	-64.426	-173.381	-86.5557				114.4	-7.95758	-18.3327				114.4	-90.1786
114.6	-53.442	-140.899																				114.5	-77.5359	-198.357				114.5	-83.7112	-184.436					114.5	-64.7312	-173.526	-86.6339				114.5	-8.76855	-18.2221				114.5	-90.4559
114.7	-53.7185	-140.489																				114.6	-77.2253	-197.747				114.6	-83.5647	-184.53					114.6	-64.426	-169.6	-86.5654				114.6	-8.51512	-19.0183				114.6	-91.0107
114.8	-53.5803	-140.325																				114.7	-78.4236	-199.099				114.7	-83.2958	-183.027					114.7	-63.68	-167.564	-86.3583				114.7	-7.70416	-19.1288				114.7	-90.5253
114.9	-53.4697	-142.048																				114.8	-79.3556	-198.968				114.8	-82.8749	-182.933					114.8	-63.7139	-167.903	-86.0149				114.8	-7.5521	-18.9961				114.8	-89.5406
115	-53.1656	-142.787																				114.9	-79.1337	-197.659				114.9	-82.36	-182.839					114.9	-63.1036	-169.406	-85.5497				114.9	-8.86992	-19.3942				114.9	-89.7347
115.1	-53.055	-143.689																				115	-78.1573	-197.267				115	-81.8396	-183.967					115	-63.0697	-171.006	-85.0195				115	-7.45073	-19.6153				115	-90.7056
115.2	-53.3315	-142.376																				115.1	-78.1573	-197.267				115.1	-81.3931	-181.993					115.1	-63.3748	-170.666	-84.5223				115.1	-6.5384	-19.7259				115.1	-90.0676
115.3	-52.7785	-141.638																				115.2	-79.4888	-197.179				115.2	-81.0781	-183.591					115.2	-63.307	-172.654	-84.1592				115.2	-7.29868	-19.9249				115.2	-89.388
115.4	-52.8891	-141.392																				115.3	-79.1337	-196.743				115.3	-80.9366	-181.148					115.3	-63.0697	-174.156	-83.9836				115.3	-7.09593	-19.3721				115.3	-89.5128
115.5	-52.8891	-141.802																				115.4	-77.8466	-196.307				115.4	-80.9971	-181.806					115.4	-63.1714	-173.041	-83.9828				115.4	-7.70416	-19.5048				115.4	-89.4851
115.6	-52.115	-141.474																				115.5	-78.1129	-195.783				115.5	-81.2456	-181.712					115.5	-63.6461	-169.164	-84.0859				115.5	-7.09593	-18.7971				115.5	-89.4157
115.7	-52.2256	-141.556																				115.6	-77.7578	-194.824				115.6	-81.6031	-180.49					115.6	-63.4087	-168.194	-84.1937				115.6	-8.05895	-19.7923				115.6	-89.707
115.8	-52.7232	-141.802																				115.7	-76.4264	-194.606				115.7	-81.9417	-181.524					115.7	-62.6628	-170.472	-84.2246				115.7	-8.21101	-19.5932				115.7	-89.8041
115.9	-52.8338	-142.787																				115.8	-75.8938	-193.995				115.8	-82.1554	-180.866					115.8	-62.7645	-170.909	-84.1571				115.8	-6.48771	-19.748				115.8	-89.8041
116	-52.8891	-141.063																				115.9	-76.0713	-193.602				115.9	-82.2248	-182.087					115.9	-62.3915	-171.442	-84.0381				115.9	-7.09593	-20.3672				115.9	-89.5267
116.1	-52.8338	-141.309																				116	-77.5359	-194.169				116	-82.2092	-182.839					116	-62.3915	-176.24	-83.9574				116	-6.5384	-20.7874				116	-89.18
116.2	-52.5573	-142.212																				116.1	-78.1129	-193.82				116.1	-82.187	-181.242					116.1	-61.8829	-175.126	-83.9957				116.1	-6.63977	-21.672				116.1	-89.1938
116.3	-52.972	-141.966																				116.2	-77.6247	-193.908				116.2	-82.1981	-178.987					116.2	-62.1202	-173.478	-84.1762				116.2	-7.09593	-21.495				116.2	-89.6931
116.4	-53.055	-141.802																				116.3	-76.7371	-195.26				116.3	-82.244	-181.712					116.3	-62.188	-174.399	-84.4592				116.3	-7.34936	-20.9864				116.3	-89.8318
116.5	-52.4744	-140.079																				116.4	-76.4708	-194.998				116.4	-82.3216	-180.49					116.4	-62.6628	-173.526	-84.7767				116.4	-7.24799	-20.9422				116.4	-89.0551
116.6	-52.6403	-140.489																				116.5	-77.2253	-194.824				116.5	-82.4352	-179.739					116.5	-63.0697	-168.485	-85.0622				116.5	-7.45073	-19.7923				116.5	-88.8332
116.7	-52.4191	-142.048																				116.6	-76.959	-194.606				116.6	-82.59	-180.114					116.6	-63.8496	-168.291	-85.2629				116.6	-6.84251	-19.1288				116.6	-89.3325
116.8	-52.3638	-141.556																				116.7	-76.4708	-195.914				116.7	-82.7811	-181.054					116.7	-63.4766	-172.702	-85.3398				116.7	-7.60279	-20.1682				116.7	-90.7333
116.9	-52.8615	-141.884																				116.8	-76.5595	-195.522				116.8	-82.9846	-181.524					116.8	-63.1714	-176.289	-85.2774				116.8	-7.85621	-20.124				116.8	-90.4559
117	-52.6126	-142.458																				116.9	-76.1601	-193.951				116.9	-83.1639	-183.121					116.9	-63.7478	-181.96	-85.1006				116.9	-6.99456	-20.3672				116.9	-89.6931
117.1	-52.6679	-142.622																				117	-75.8938	-194.431				117	-83.276	-183.309					117	-63.2053	-189.473	-84.8792				117	-7.85621	-20.4114				117	-88.8194
117.2	-52.7509	-143.689																				117.1	-76.0713	-194.475				117.1	-83.2828	-182.745					117.1	-62.4593	-190.442	-84.6999				117.1	-8.56581	-20.323				117.1	-88.861
117.3	-53.055	-141.884																				117.2	-76.0269	-194.867				117.2	-83.1662	-181.054					117.2	-62.5949	-195.823	-84.6173				117.2	-8.05895	-19.6817				117.2	-88.6391
117.4	-53.4973	-140.079																				117.3	-76.5595	-196.045				117.3	-82.9409	-178.517					117.3	-62.7984	-197.083	-84.6262				117.3	-8.10964	-18.8635				117.3	-88.6668
117.5	-53.3038	-141.227																				117.4	-76.1157	-195.74				117.4	-82.6649	-181.9					117.4	-62.188	-186.565	-84.6769				117.4	-6.48771	-18.7971				117.4	-88.5004
117.6	-52.9997	-140.817																				117.5	-76.2045	-194.126				117.5	-82.4394	-183.591					117.5	-61.7472	-183.317	-84.7152				117.5	-6.74114	-19.6153				117.5	-88.3201
117.7	-52.4467	-140.571																				117.6	-76.7814	-193.515				117.6	-82.3547	-181.336					117.6	-62.5949	-188.891	-84.7086				117.6	-8.31238	-18.8856				117.6	-88.4449
117.8	-51.8938	-140.653																				117.7	-77.2696	-194.169				117.7	-82.4469	-177.39					117.7	-62.5949	-195.144	-84.6509				117.7	-8.41375	-18.2885				117.7	-88.7084
117.9	-52.032	-140.161																				117.8	-75.5387	-194.737				117.8	-82.7156	-178.141					117.8	-60.6283	-193.011	-84.5536				117.8	-8.10964	-18.5981				117.8	-88.8194
118	-52.8891	-139.75																				117.9	-75.1837	-194.257				117.9	-83.15	-180.96					117.9	-60.3909	-192.672	-84.4416				117.9	-7.5521	-19.8807				117.9	-88.6945
118.1	-52.4467	-138.683																				118	-75.2281	-193.559				118	-83.728	-181.712					118	-61.4081	-182.881	-84.3559				118	-7.14662	-19.6596				118	-88.6945
118.2	-51.645	-140.489																				118.1	-75.7163	-192.032				118.1	-84.4129	-178.423					118.1	-61.3403	-170.182	-84.3486				118.1	-7.80553	-19.1509				118.1	-88.8471
118.3	-51.4791	-141.227																				118.2	-76.0269	-191.159				118.2	-85.1173	-176.92					118.2	-62.1202	-169.164	-84.4606				118.2	-7.29868	-19.1952				118.2	-89.0274
118.4	-51.3685	-140.735																				118.3	-76.8702	-193.035				118.3	-85.6846	-178.047					118.3	-61.9846	-171.539	-84.6845				118.3	-7.5521	-20.3893				118.3	-89.277
118.5	-51.5344	-142.294																				118.4	-76.0713	-193.384				118.4	-85.9559	-175.698					118.4	-61.9507	-169.018	-84.9655				118.4	-8.00827	-20.0355				118.4	-89.4157
118.6	-52.1703	-140.161																				118.5	-76.0713	-193.995				118.5	-85.8714	-175.323					118.5	-62.4932	-166.982	-85.2377				118.5	-7.19731	-20.2788				118.5	-89.0413
118.7	-52.032	-139.832																				118.6	-78.3348	-193.471				118.6	-85.5122	-177.765					118.6	-63.4087	-167.855	-85.4496				118.6	-7.5521	-20.4336				118.6	-89.4296
118.8	-51.5344	-140.079																				118.7	-78.823	-193.864				118.7	-85.0533	-180.114					118.7	-63.2392	-177.646	-85.5783				118.7	-7.60279	-20.3009				118.7	-89.3603
118.9	-51.6173	-140.489																				118.8	-78.0685	-195.347				118.8	-84.6531	-178.893					118.8	-62.8323	-177.404	-85.6326				118.8	-7.29868	-19.7259				118.8	-89.0274
119	-51.8938	-142.869																				118.9	-77.0921	-196.394				118.9	-84.3799	-176.732					118.9	-62.9001	-173.72	-85.6427				118.9	-7.04525	-19.1952				118.9	-88.5142
119.1	-51.4514	-142.13																				119	-76.0713	-197.005				119	-84.2251	-177.202					119	-62.2898	-175.126	-85.6376				119	-6.43703	-19.3279				119	-88.3201
119.2	-51.8938	-140.571																				119.1	-75.45	-196.525				119.1	-84.1433	-178.705					119.1	-61.5099	-175.61	-85.6279				119.1	-6.43703	-20.3672				119.1	-87.6405
119.3	-52.0044	-139.258																				119.2	-76.3376	-196.132				119.2	-84.0859	-178.987					119.2	-59.9501	-180.797	-85.6081				119.2	-6.79182	-20.1461				119.2	-87.6959
119.4	-51.7832	-140.653																				119.3	-76.2488	-193.602				119.3	-84.0297	-179.739					119.3	-60.8656	-182.299	-85.5683				119.3	-8.66718	-19.1288				119.3	-88.3755
119.5	-51.175	-141.392																				119.4	-76.7371	-192.119				119.4	-83.9818	-178.423					119.4	-62.561	-184.287	-85.5025				119.4	-8.31238	-19.4384				119.4	-88.2507
119.6	-51.1473	-141.063																				119.5	-77.1365	-191.726				119.5	-83.9631	-176.826					119.5	-62.7306	-184.48	-85.4086				119.5	-7.60279	-19.6375				119.5	-87.8346
119.7	-51.5344	-140.325																				119.6	-76.959	-191.377				119.6	-84.0098	-175.229					119.6	-61.7133	-184.141	-85.2883				119.6	-6.99456	-19.35				119.6	-87.5711
119.8	-51.2579	-140.325																				119.7	-77.2696	-190.81				119.7	-84.1589	-174.571					119.7	-61.6794	-186.177	-85.1573				119.7	-6.84251	-19.3057				119.7	-87.5434
119.9	-51.2026	-141.227																				119.8	-77.4916	-191.988				119.8	-84.396	-174.101					119.8	-61.7133	-188.213	-85.0469				119.8	-6.79182	-19.8144				119.8	-87.5572
120	-50.8985	-139.422																				119.9	-77.4028	-191.29				119.9	-84.6355	-175.98					119.9	-61.7133	-190.491	-84.9889				119.9	-5.77812	-20.4114				119.9	-87.2244
120.1	-51.2303	-139.504																				120	-77.1809	-190.549				120	-84.7502	-176.92					120	-61.476	-187.049	-85.005				120	-6.48771	-20.3009				120	-87.3908
120.2	-51.562	-140.817																				120.1	-76.9146	-191.639				120.1	-84.6393	-177.108					120.1	-61.1369	-182.542	-85.1045				120.1	-7.19731	-21.1633				120.1	-87.6405
120.3	-51.1197	-140.161																				120.2	-75.8938	-192.73				120.2	-84.2987	-176.544					120.2	-60.7978	-187.873	-85.2847				120.2	-7.60279	-21.2739				120.2	-87.5295
120.4	-50.9261	-139.176																				120.3	-76.0713	-191.945				120.3	-83.8304	-174.571					120.3	-61.0012	-193.932	-85.5322				120.3	-7.34936	-20.6989				120.3	-87.8901
120.5	-51.9767	-138.93																				120.4	-76.382	-193.253				120.4	-83.377	-174.665					120.4	-61.0352	-199.652	-85.8097				120.4	-7.45073	-20.1682				120.4	-88.542
120.6	-51.8662	-138.683																				120.5	-77.2696	-194.78				120.5	-83.0469	-177.859					120.5	-60.2892	-192.333	-86.0525				120.5	-6.84251	-19.2615				120.5	-88.4171
120.7	-51.8938	-141.966																				120.6	-76.959	-194.649				120.6	-82.8769	-177.014					120.6	-60.0857	-175.707	-86.193				120.6	-8.2617	-20.1682				120.6	-88.0704
120.8	-51.3962	-143.607																				120.7	-76.2045	-193.602				120.7	-82.8252	-175.792					120.7	-60.1196	-171.442	-86.2053				120.7	-7.85621	-20.2566				120.7	-88.4171
120.9	-51.3132	-139.832																				120.8	-76.5595	-192.904				120.8	-82.7915	-176.168					120.8	-60.6961	-171.296	-86.1192				120.8	-7.14662	-20.4336				120.8	-89.0413
121	-51.092	-140.981																				120.9	-77.0921	-192.075				120.9	-82.6563	-178.047					120.9	-61.5777	-169.212	-85.9879				120.9	-7.65347	-20.9864				120.9	-88.5697
121.1	-51.6726	-140.735																				121	-76.2045	-190.112				121	-82.3482	-180.302					121	-61.7472	-170.715	-85.8439				121	-8.05895	-21.9594				121	-88.0427
121.2	-51.2026	-142.54																				121.1	-76.2932	-189.851				121.1	-81.9029	-179.363					121.1	-61.2725	-165.431	-85.6865				121.1	-7.70416	-22.645				121.1	-88.3894
121.3	-51.1473	-142.212																				121.2	-75.9826	-190.331				121.2	-81.4408	-177.859					121.2	-61.1369	-161.748	-85.4881				121.2	-7.24799	-23.4411				121.2	-87.7237
121.4	-51.6726	-139.176																				121.3	-74.873	-189.763				121.3	-81.091	-174.195					121.3	-61.3403	-167.613	-85.2256				121.3	-7.29868	-22.8661				121.3	-86.947
121.5	-52.032	-138.355																				121.4	-75.0505	-189.327				121.4	-80.9309	-172.222					121.4	-61.2386	-169.551	-84.9146				121.4	-8.05895	-21.9594				121.4	-86.7112
121.6	-50.8985	-137.617																				121.5	-75.4056	-189.545				121.5	-80.957	-173.068					121.5	-61.0691	-167.71	-84.6168				121.5	-8.46444	-21.3181				121.5	-87.0163
121.7	-50.3732	-135.565																				121.6	-76.0269	-189.371				121.6	-81.1078	-171.188					121.6	-61.4421	-166.11	-84.4064				121.6	-7.40005	-20.4557				121.6	-86.3506
121.8	-50.3179	-136.796																				121.7	-76.3376	-188.193				121.7	-81.3336	-174.101					121.7	-61.2047	-167.516	-84.33				121.7	-6.43703	-20.323				121.7	-86.1703
121.9	-50.2626	-138.437																				121.8	-75.7163	-188.847				121.8	-81.6099	-174.289					121.8	-60.6283	-169.164	-84.3904				121.8	-6.99456	-20.3009				121.8	-86.3922
122	-50.7879	-139.586																				121.9	-75.7606	-188.324				121.9	-81.9082	-172.128					121.9	-61.3064	-166.934	-84.5499				121.9	-5.57538	-20.8537				121.9	-86.1842
122.1	-51.0367	-139.176																				122	-75.5387	-187.844				122	-82.184	-172.41					122	-60.8995	-166.255	-84.7413				122	-5.62606	-22.3133				122	-86.198
122.2	-50.622	-136.632																				122.1	-75.7606	-187.626				122.1	-82.3977	-172.974					122.1	-61.1708	-166.982	-84.891				122.1	-6.63977	-22.8219				122.1	-86.5309
122.3	-50.7879	-134.909																				122.2	-75.9826	-188.018				122.2	-82.5351	-176.356					122.2	-61.0352	-165.868	-84.9406				122.2	-7.09593	-22.2027				122.2	-86.6003
122.4	-51.3685	-135.319																				122.3	-76.5595	-188.498				122.3	-82.5762	-177.39					122.3	-61.0012	-170.036	-84.8651				122.3	-7.80553	-22.5123				122.3	-86.4616
122.5	-51.0091	-135.975																				122.4	-75.7163	-188.193				122.4	-82.4867	-177.014					122.4	-61.2386	-174.205	-84.671				122.4	-8.2617	-22.3354				122.4	-86.628
122.6	-51.2303	-137.781																				122.5	-75.6719	-188.28				122.5	-82.2564	-177.202					122.5	-60.3231	-182.348	-84.3813				122.5	-7.85621	-20.9201				122.5	-86.8222
122.7	-51.4514	-139.832																				122.6	-75.5831	-189.458				122.6	-81.9123	-178.235					122.6	-60.6961	-180.07	-84.027				122.6	-7.65347	-20.7432				122.6	-86.3784
122.8	-51.645	-137.863																				122.7	-76.2045	-189.371				122.7	-81.4866	-176.732					122.7	-62.1541	-174.253	-83.6265				122.7	-6.99456	-20.3009				122.7	-86.1564
122.9	-50.8985	-139.012																				122.8	-75.6719	-188.324				122.8	-80.9918	-175.51					122.8	-62.2559	-172.12	-83.17				122.8	-6.28497	-18.7308				122.8	-86.1842
123	-50.4838	-137.453																				122.9	-75.4943	-188.018				122.9	-80.4457	-175.229					122.9	-62.2219	-169.358	-82.6423				122.9	-6.13292	-19.9692				122.9	-86.3367
123.1	-50.7326	-136.222																				123	-75.7163	-187.975				123	-79.9132	-174.101					123	-61.8829	-167.806	-82.0623				123	-6.94388	-20.898				123	-86.101
123.2	-50.3456	-136.55																				123.1	-75.1393	-189.633				123.1	-79.5051	-176.262					123.1	-61.5438	-169.309	-81.4807				123.1	-6.74114	-20.3009				123.1	-85.6294
123.3	-50.4838	-136.632																				123.2	-75.6719	-191.465				123.2	-79.3226	-174.477					123.2	-61.9846	-167.225	-80.9474				123.2	-6.74114	-21.296				123.2	-86.1842
123.4	-50.5114	-138.355																				123.3	-76.1601	-191.639				123.3	-79.4045	-172.316					123.3	-61.4421	-161.651	-80.4892				123.3	-6.89319	-21.3402				123.3	-86.4754
123.5	-50.7879	-137.945																				123.4	-74.6955	-192.861				123.4	-79.7029	-174.101					123.4	-60.7978	-162.572	-80.1112				123.4	-6.58908	-20.4114				123.4	-86.6141
123.6	-50.0967	-138.027																				123.5	-74.7842	-193.428				123.5	-80.0928	-174.947					123.5	-60.6283	-164.123	-79.8126				123.5	-6.94388	-20.2124				123.5	-86.1426
123.7	-49.9032	-137.617																				123.6	-75.9382	-194.257				123.6	-80.4239	-175.604					123.6	-60.6961	-169.261	-79.6097				123.6	-7.19731	-20.8758				123.6	-85.8513
123.8	-50.0138	-136.96																				123.7	-76.2488	-194.518				123.7	-80.5712	-172.598					123.7	-61.1708	-172.314	-79.5507				123.7	-8.10964	-20.7653				123.7	-85.4768
123.9	-50.5114	-136.632																				123.8	-76.2045	-194.431				123.8	-80.4909	-169.873					123.8	-60.7639	-167.855	-79.6858				123.8	-6.74114	-19.6375				123.8	-85.4491
124	-50.9538	-136.304																				123.9	-75.6275	-195.347				123.9	-80.2558	-170.719					123.9	-60.3231	-162.862	-80.0116				123.9	-5.52469	-19.0846				123.9	-85.2549
124.1	-51.4238	-134.334																				124	-75.3168	-194.126				124	-80.022	-171.658					124	-60.73	-161.214	-80.4519				124	-7.14662	-18.2443				124	-85.3936
124.2	-50.2903	-136.14																				124.1	-74.873	-194.257				124.1	-79.9455	-170.343					124.1	-60.5604	-162.232	-80.8928				124.1	-7.80553	-18.5317				124.1	-86.0177
124.3	-50.3456	-135.237																				124.2	-75.3612	-195.216				124.2	-80.1051	-168.276					124.2	-60.7978	-163.105	-81.2422				124.2	-8.46444	-19.2394				124.2	-85.9623
124.4	-51.0644	-135.565																				124.3	-75.7606	-196.351				124.3	-80.4692	-168.464					124.3	-60.1535	-160.487	-81.4694				124.3	-7.85621	-19.6153				124.3	-85.9623
124.5	-51.175	-136.386																				124.4	-75.5831	-194.562				124.4	-80.9083	-169.779					124.4	-59.611	-161.408	-81.5933				124.4	-7.5521	-19.8144				124.4	-85.7265
124.6	-51.5067	-137.371																				124.5	-75.6719	-192.468				124.5	-81.2793	-170.907					124.5	-60.4248	-162.814	-81.6468				124.5	-7.24799	-19.9471				124.5	-85.5323
124.7	-51.2856	-136.796																				124.6	-75.9382	-190.418				124.6	-81.513	-168.746					124.6	-60.8995	-159.857	-81.6466				124.6	-7.5521	-20.1461				124.6	-85.2827
124.8	-50.705	-136.55																				124.7	-75.8938	-190.461				124.7	-81.6256	-170.813					124.7	-59.9501	-160.003	-81.5804				124.7	-6.89319	-21.0085				124.7	-85.144
124.9	-50.5114	-136.222																				124.8	-75.7606	-190.112				124.8	-81.6658	-174.195					124.8	-60.1196	-158.597	-81.4299				124.8	-6.1836	-19.7701				124.8	-85.144
125	-50.5391	-136.714																				124.9	-74.7842	-188.891				124.9	-81.6501	-170.719					124.9	-60.357	-159.663	-81.2021				124.9	-7.14662	-18.4875				124.9	-85.6849
125.1	-50.7879	-136.96																				125	-75.2724	-187.757				125	-81.5412	-168.558					125	-60.1874	-161.505	-80.94				125	-6.79182	-18.9298				125	-86.2674
125.2	-50.3456	-135.647																				125.1	-75.8494	-187.32				125.1	-81.2858	-169.967					125.1	-60.357	-163.541	-80.6967				125.1	-6.58908	-19.3057				125.1	-85.5878
125.3	-50.0138	-135.565																				125.2	-75.3612	-187.102				125.2	-80.8834	-172.598					125.2	-60.8995	-170.23	-80.4976				125.2	-8.00827	-18.8413				125.2	-85.1301
125.4	-50.1244	-136.386																				125.3	-75.0061	-185.576				125.3	-80.4369	-172.41					125.3	-60.8317	-171.006	-80.3279				125.3	-6.5384	-19.9692				125.3	-85.3243
125.5	-50.7326	-135.893																				125.4	-74.5623	-184.529				125.4	-80.1084	-171.94					125.4	-61.1708	-165.383	-80.1553				125.4	-6.38634	-19.7259				125.4	-85.6433
125.6	-50.7326	-136.14																				125.5	-74.0297	-185.532				125.5	-80.0302	-172.692					125.5	-60.4587	-158.985	-79.9637				125.5	-6.79182	-19.8365				125.5	-85.2272
125.7	-50.1797	-136.304																				125.6	-73.6747	-186.186				125.6	-80.2445	-172.128					125.6	-60.8317	-155.107	-79.7783				125.6	-6.28497	-21.0085				125.6	-84.7556
125.8	-49.8756	-136.222																				125.7	-74.1185	-186.666				125.7	-80.6836	-171.564					125.7	-60.2213	-155.156	-79.6538				125.7	-7.04525	-19.8586				125.7	-84.8666
125.9	-49.682	-136.304																				125.8	-74.3848	-187.19				125.8	-81.2088	-171.658					125.8	-59.238	-155.883	-79.6309				125.8	-7.80553	-18.8192				125.8	-85.144
126	-49.5714	-135.975																				125.9	-74.2516	-185.663				125.9	-81.6796	-171.94					125.9	-59.7805	-156.028	-79.6981				125.9	-7.45073	-18.8413				125.9	-84.825
126.1	-49.295	-137.453																				126	-74.4736	-185.052				126	-82.0147	-170.249					126	-61.0691	-158.112	-79.7915				126	-6.94388	-18.576				126	-84.8805
126.2	-49.212	-138.355																				126.1	-73.8078	-184.878				126.1	-82.2201	-168.558					126.1	-61.3064	-158.936	-79.8308				126.1	-6.94388	-19.0625				126.1	-84.6169
126.3	-49.4056	-136.058																				126.2	-73.941	-185.27				126.2	-82.3491	-170.907					126.2	-60.5265	-163.25	-79.7531				126.2	-7.09593	-19.2394				126.2	-84.9498
126.4	-50.3456	-134.745																				126.3	-74.0297	-185.183				126.3	-82.4355	-171.47					126.3	-59.8484	-162.523	-79.5458				126.3	-7.34936	-19.4163				126.3	-85.0746
126.5	-50.3179	-134.498																				126.4	-72.432	-183.612				126.4	-82.4772	-169.121					126.4	-59.8823	-162.135	-79.2646				126.4	-7.60279	-19.4163				126.4	-84.4505
126.6	-49.8756	-133.678																				126.5	-72.5651	-184.005				126.5	-82.4633	-168.464					126.5	-60.1874	-160.827	-79.0063				126.5	-7.04525	-18.4212				126.5	-84.1038
126.7	-49.2673	-134.006																				126.6	-73.4084	-184.31				126.6	-82.3869	-166.491					126.6	-60.4248	-160.293	-78.848				126.6	-6.33566	-19.3057				126.6	-84.0483
126.8	-49.5714	-135.237																				126.7	-72.0769	-184.529				126.7	-82.264	-165.833					126.7	-60.0857	-158.791	-78.7954				126.7	-7.5521	-20.1903				126.7	-84.4505
126.9	-49.4885	-136.304																				126.8	-72.0325	-183.743				126.8	-82.1328	-169.591					126.8	-59.4075	-156.755	-78.7821				126.8	-8.36307	-20.1682				126.8	-84.5199
127	-48.6591	-134.58																				126.9	-72.6539	-184.572				126.9	-82.0236	-170.531					126.9	-60.0179	-157.24	-78.7318				126.9	-6.94388	-19.549				126.9	-84.7695
127.1	-49.212	-134.252																				127	-72.8314	-184.834				127	-81.9269	-170.249					127	-61.3403	-159.082	-78.6347				127	-7.29868	-19.0625				127	-84.2841
127.2	-49.682	-133.432																				127.1	-73.5859	-184.921				127.1	-81.7945	-170.343					127.1	-61.1708	-160.245	-78.5695				127.1	-7.75484	-18.3991				127.1	-83.8819
127.3	-49.8479	-134.991																				127.2	-73.1421	-184.965				127.2	-81.5979	-168.746					127.2	-61.2047	-157.725	-78.6476				127.2	-6.33566	-19.2615				127.2	-83.979
127.4	-49.7926	-134.827																				127.3	-72.2544	-185.881				127.3	-81.3704	-170.249					127.3	-61.5099	-158.306	-78.9301				127.3	-5.32195	-19.9471				127.3	-83.9235
127.5	-49.8479	-135.893																				127.4	-72.432	-185.401				127.4	-81.1765	-169.591					127.4	-61.4081	-160.342	-79.3857				127.4	-5.42332	-20.323				127.4	-83.8264
127.6	-49.1014	-134.58																				127.5	-72.3876	-183.22				127.5	-81.0805	-169.591					127.5	-61.849	-159.857	-79.9093				127.5	-5.8288	-20.2566				127.5	-83.7293
127.7	-49.4885	-134.909																				127.6	-73.0089	-183.002				127.6	-81.1317	-170.343					127.6	-61.7811	-158.645	-80.3729				127.6	-7.34936	-20.2566				127.6	-84.1176
127.8	-50.1797	-135.237																				127.7	-73.6747	-183.089				127.7	-81.3506	-169.591					127.7	-60.6961	-157.094	-80.6734				127.7	-7.80553	-20.4114				127.7	-84.3534
127.9	-50.3456	-135.401																				127.8	-73.5415	-182.871				127.8	-81.6967	-170.813					127.8	-61.5099	-156.658	-80.7538				127.8	-7.5521	-19.9471				127.8	-84.2841
128	-50.2903	-134.745																				127.9	-74.3848	-183.569				127.9	-82.0644	-172.504					127.9	-62.2898	-155.883	-80.603				127.9	-8.16032	-18.7529				127.9	-83.9373
128.1	-50.0414	-133.514																				128	-74.2516	-184.267				128	-82.3375	-173.256					128	-62.4254	-155.98	-80.2599				128	-7.5521	-18.576				128	-84.0899
128.2	-50.235	-133.514																				128.1	-75.4056	-183.918				128.1	-82.4607	-171.94					128.1	-60.9673	-156.367	-79.8157				128.1	-6.5384	-18.6865				128.1	-83.8125
128.3	-49.9861	-135.237																				128.2	-74.2516	-185.401				128.2	-82.4648	-168.652					128.2	-60.6961	-153.992	-79.3827				128.2	-6.33566	-19.1731				128.2	-83.4797
128.4	-49.7097	-135.729																				128.3	-73.364	-187.19				128.3	-82.4196	-167.242					128.3	-61.6794	-154.332	-79.0502				128.3	-5.87949	-19.1288				128.3	-83.8403
128.5	-49.2673	-135.401																				128.4	-74.0741	-187.364				128.4	-82.375	-169.215					128.4	-60.7978	-154.913	-78.8579				128.4	-6.38634	-19.8586				128.4	-84.0483
128.6	-48.6038	-134.662																				128.5	-73.2752	-184.79				128.5	-82.3287	-168.276					128.5	-60.4926	-156.27	-78.8007				128.5	-6.58908	-19.9692				128.5	-84.1038
128.7	-48.6591	-132.119																				128.6	-72.4764	-183.351				128.6	-82.2474	-170.155					128.6	-61.1708	-159.518	-78.8547				128.6	-6.69045	-19.549				128.6	-84.2147
128.8	-49.3779	-132.119																				128.7	-72.5651	-183.002				128.7	-82.1125	-169.027					128.7	-61.3064	-161.748	-78.9915				128.7	-8.16032	-20.3672				128.7	-83.8403
128.9	-49.1291	-133.185																				128.8	-72.8314	-183.569				128.8	-81.9319	-167.054					128.8	-62.1202	-159.227	-79.1855				128.8	-7.40005	-20.9864				128.8	-83.438
129	-49.4608	-133.842																				128.9	-73.5415	-183.351				128.9	-81.7331	-169.873					128.9	-61.7133	-159.13	-79.4085				128.9	-7.29868	-20.6105				128.9	-83.4103
129.1	-49.1014	-134.991																				129	-72.3876	-183.918				129	-81.5443	-170.719					129	-60.4587	-158.936	-79.6227				129	-7.5521	-21.3845				129	-83.2577
129.2	-48.825	-134.334																				129.1	-72.6983	-184.267				129.1	-81.3799	-170.061					129.1	-60.2553	-155.349	-79.7961				129.1	-6.79182	-20.5662				129.1	-83.0913
129.3	-48.6591	-133.76																				129.2	-73.0533	-184.79				129.2	-81.2349	-167.336					129.2	-60.9673	-153.168	-79.918				129.2	-6.79182	-18.9298				129.2	-83.3826
129.4	-48.5208	-132.201																				129.3	-73.0977	-183.743				129.3	-81.0852	-166.96					129.3	-59.8144	-154.865	-79.9949				129.3	-6.43703	-18.6423				129.3	-83.3964
129.5	-49.212	-131.79																				129.4	-72.3432	-182.304				129.4	-80.8945	-164.987					129.4	-60.1535	-156.416	-80.0294				129.4	-5.67675	-18.1116				129.4	-83.4935
129.6	-48.9908	-133.021																				129.5	-71.9438	-182.26				129.5	-80.6351	-168.652					129.5	-60.7978	-154.913	-80.0159				129.5	-6.84251	-17.9347				129.5	-83.5767
129.7	-48.4103	-132.775																				129.6	-72.6983	-183.612				129.6	-80.2986	-168.652					129.6	-60.7639	-159.033	-79.9498				129.6	-6.38634	-18.3106				129.6	-83.5351
129.8	-48.272	-131.872																				129.7	-72.3432	-184.79				129.7	-79.9134	-165.645					129.7	-61.0012	-159.13	-79.8362				129.7	-7.24799	-18.7087				129.7	-83.6738
129.9	-48.5761	-130.724																				129.8	-72.4764	-183.7				129.8	-79.5651	-165.457					129.8	-61.0012	-153.508	-79.7018				129.8	-6.99456	-18.3327				129.8	-83.5906
130	-48.4932	-131.134																				129.9	-72.0325	-183.045				129.9	-79.3655	-164.893					129.9	-60.9334	-154.041	-79.5866				129.9	-7.04525	-18.1337				129.9	-83.4797
130.1	-49.0461	-132.037																				130	-71.855	-182.086				130	-79.3877	-164.236					130	-60.73	-154.962	-79.5273				130	-6.74114	-18.5096				130	-83.2439
130.2	-49.7097	-131.38																				130.1	-71.4999	-182.173				130.1	-79.6148	-164.705					130.1	-60.1196	-154.768	-79.5507				130.1	-7.70416	-18.8635				130.1	-83.2023
130.3	-49.3503	-131.79																				130.2	-71.8994	-182.827				130.2	-79.9393	-167.712					130.2	-59.3397	-154.332	-79.6699				130.2	-7.24799	-19.0846				130.2	-83.0497
130.4	-48.4379	-132.447																				130.3	-73.0533	-183.482				130.3	-80.2186	-167.242					130.3	-59.7466	-154.38	-79.8723				130.3	-6.89319	-19.0404				130.3	-82.6336
130.5	-48.2444	-132.775																				130.4	-72.9202	-183.045				130.4	-80.3534	-163.86					130.4	-60.9673	-155.059	-80.1029				130.4	-6.79182	-19.7259				130.4	-82.8694
130.6	-48.6038	-132.529																				130.5	-73.2309	-182.609				130.5	-80.3208	-167.336					130.5	-61.849	-153.459	-80.2793				130.5	-6.13292	-19.7701				130.5	-83.1329
130.7	-48.6867	-130.97																				130.6	-72.4764	-181.649				130.6	-80.1584	-169.591					130.6	-61.0012	-153.944	-80.3306				130.6	-7.24799	-19.8144				130.6	-82.9804
130.8	-48.6867	-131.544																				130.7	-72.7426	-182.696				130.7	-79.9184	-165.551					130.7	-60.2892	-154.574	-80.2319				130.7	-6.89319	-19.8144				130.7	-82.7723
130.9	-48.7697	-133.924																				130.8	-72.6983	-183.045				130.8	-79.6392	-165.175					130.8	-59.0685	-152.441	-80.0176				130.8	-6.48771	-19.9028				130.8	-82.6891
131	-49.1014	-132.939																				130.9	-72.2544	-182.914				130.9	-79.3404	-167.43					130.9	-59.1363	-152.441	-79.7688				130.9	-5.98086	-20.3451				130.9	-82.8278
131.1	-49.7373	-132.693																				131	-72.3432	-183.874				131	-79.0408	-166.209					131	-60.0179	-153.217	-79.5635				131	-6.79182	-20.8316				131	-83.0913
131.2	-49.682	-133.432																				131.1	-72.5207	-183.176				131.1	-78.7732	-165.457					131.1	-60.5265	-155.398	-79.4199				131.1	-7.09593	-20.6326				131.1	-82.703
131.3	-49.5991	-133.678																				131.2	-72.0769	-182.086				131.2	-78.5752	-166.491					131.2	-60.6283	-157.094	-79.2873				131.2	-6.63977	-20.1682				131.2	-82.7584
131.4	-49.6267	-132.939																				131.3	-72.5207	-181.868				131.3	-78.4663	-165.269					131.3	-60.2553	-156.028	-79.0885				131.3	-7.19731	-20.7653				131.3	-83.0081
131.5	-48.7973	-131.544																				131.4	-72.2544	-181.78				131.4	-78.4508	-166.866					131.4	-59.8144	-156.561	-78.777				131.4	-7.45073	-21.495				131.4	-82.7584
131.6	-48.8526	-131.954																				131.5	-72.6095	-180.821				131.5	-78.5183	-168.276					131.5	-60.3231	-154.913	-78.3797				131.5	-7.04525	-21.4066				131.5	-82.1898
131.7	-48.742	-131.38																				131.6	-73.7634	-181.562				131.6	-78.6477	-167.524					131.6	-60.7978	-151.811	-77.9933				131.6	-6.08223	-20.6547				131.6	-81.6905
131.8	-48.7144	-130.313																				131.7	-73.5415	-181.998				131.7	-78.8136	-167.524					131.7	-61.1708	-152.393	-77.7303				131.7	-6.23429	-18.8635				131.7	-82.6336
131.9	-49.0738	-131.872																				131.8	-72.3432	-181.562				131.8	-78.9855	-165.739					131.8	-60.9334	-154.283	-77.6462				131.8	-6.58908	-18.7087				131.8	-82.0095
132	-48.3826	-132.037																				131.9	-71.7662	-181.693				131.9	-79.112	-166.115					131.9	-61.1369	-156.997	-77.7226				131.9	-7.5521	-19.5269				131.9	-81.7321
132.1	-48.742	-130.477																				132	-70.7011	-183.482				132	-79.1345	-165.739					132	-60.6961	-158.936	-77.8931				132	-8.05895	-19.2615				132	-82.1898
132.2	-48.7697	-130.313																				132.1	-70.4348	-184.572				132.1	-79.0338	-166.397					132.1	-60.5943	-158.694	-78.086				132.1	-7.80553	-18.7971				132.1	-82.0511
132.3	-47.9955	-133.35																				132.2	-70.5679	-184.965				132.2	-78.8448	-168.464					132.2	-59.9501	-162.426	-78.2538				132.2	-7.19731	-19.748				132.2	-82.273
132.4	-48.1061	-133.267																				132.3	-71.7662	-185.576				132.3	-78.6326	-165.363					132.3	-59.3397	-164.414	-78.3818				132.3	-6.69045	-20.2345				132.3	-82.8833
132.5	-48.5485	-131.134																				132.4	-72.3876	-186.622				132.4	-78.4606	-165.269					132.4	-59.7466	-157.143	-78.4765				132.4	-6.03154	-20.5662				132.4	-81.8015
132.6	-48.2444	-129																				132.5	-72.3432	-186.055				132.5	-78.3648	-163.672					132.5	-59.984	-153.023	-78.5468				132.5	-5.22058	-21.1854				132.5	-81.108
132.7	-49.2397	-129.903																				132.6	-71.3668	-184.659				132.6	-78.3608	-165.175					132.6	-59.2719	-154.622	-78.592				132.6	-6.58908	-21.4287				132.6	-81.0248
132.8	-49.4056	-131.708																				132.7	-70.5679	-183.438				132.7	-78.4466	-166.209					132.7	-59.0006	-157.434	-78.6058				132.7	-6.48771	-20.0797				132.7	-80.9693
132.9	-49.3779	-131.79																				132.8	-71.2336	-184.049				132.8	-78.5887	-165.457					132.8	-59.1363	-159.712	-78.5855				132.8	-7.19731	-19.5932				132.8	-81.3022
133	-50.0414	-129.821																				132.9	-72.432	-184.398				132.9	-78.7187	-164.987					132.9	-59.5771	-155.301	-78.5284				132.9	-7.14662	-18.775				132.9	-81.2051
133.1	-49.3779	-130.395																				133	-73.364	-184.659				133	-78.7629	-166.021					133	-59.4415	-153.217	-78.4262				133	-7.80553	-18.1116				133	-81.2744
133.2	-48.8803	-131.626																				133.1	-73.5415	-182.74				133.1	-78.689	-165.927					133.1	-59.6788	-153.798	-78.2783				133.1	-6.99456	-19.0625				133.1	-81.1912
133.3	-48.7144	-132.611																				133.2	-72.4764	-180.341				133.2	-78.5269	-164.236					133.2	-60.7639	-153.992	-78.1036				133.2	-6.23429	-19.7038				133.2	-81.2883
133.4	-48.4103	-131.954																				133.3	-71.8106	-178.988				133.3	-78.3433	-164.142					133.3	-61.103	-156.173	-77.9253				133.3	-5.77812	-19.2615				133.3	-81.5657
133.5	-48.4379	-133.514																				133.4	-71.3668	-178.639				133.4	-78.1755	-165.551					133.4	-60.9334	-157.046	-77.7578				133.4	-5.32195	-19.3057				133.4	-82.2592
133.6	-48.742	-134.252																				133.5	-71.4999	-179.686				133.5	-77.9849	-167.054					133.5	-61.0691	-157.191	-77.6088				133.5	-6.43703	-19.5048				133.5	-81.9956
133.7	-48.825	-133.35																				133.6	-72.1657	-180.253				133.6	-77.6797	-169.591					133.6	-59.9501	-156.222	-77.4864				133.6	-6.58908	-20.4778				133.6	-81.5796
133.8	-49.212	-133.021																				133.7	-72.432	-178.639				133.7	-77.2132	-168.182					133.7	-58.119	-156.367	-77.3997				133.7	-6.58908	-20.4336				133.7	-81.5379
133.9	-48.8526	-131.298																				133.8	-72.5207	-178.814				133.8	-76.6513	-166.115					133.8	-57.7121	-159.469	-77.3643				133.8	-6.33566	-20.124				133.8	-81.1912
134	-48.2997	-129.821																				133.9	-71.9438	-179.817				133.9	-76.1364	-167.712					133.9	-58.3225	-158.403	-77.4044				133.9	-6.1836	-20.522				133.9	-81.1912
134.1	-47.6361	-132.283																				134	-71.8106	-179.555				134	-75.799	-169.497					134	-58.6277	-155.204	-77.5481				134	-6.43703	-20.1682				134	-81.1357
134.2	-47.3873	-132.857																				134.1	-71.8106	-178.945				134.1	-75.7108	-169.873					134.1	-58.7633	-154.38	-77.8229				134.1	-6.84251	-20.0355				134.1	-81.2744
134.3	-48.272	-130.477																				134.2	-72.3876	-179.25				134.2	-75.887	-168.558					134.2	-59.5771	-153.556	-78.236				134.2	-5.98086	-19.9913				134.2	-81.4825
134.4	-48.1614	-130.067																				134.3	-72.0325	-180.035				134.3	-76.2882	-166.773					134.3	-59.3736	-156.173	-78.7531				134.3	-6.99456	-19.0183				134.3	-81.2606
134.5	-48.7697	-130.641																				134.4	-72.3876	-180.515				134.4	-76.8277	-168.934					134.4	-59.8823	-160.1	-79.2972				134.4	-6.79182	-18.2885				134.4	-81.1635
134.6	-48.7144	-130.477																				134.5	-72.0769	-179.686				134.5	-77.3901	-168.464					134.5	-59.611	-162.911	-79.7793				134.5	-6.74114	-18.3769				134.5	-81.1635
134.7	-49.3226	-127.687																				134.6	-71.9881	-177.549				134.6	-77.8511	-167.054					134.6	-60.0179	-163.444	-80.1398				134.6	-5.47401	-21.0085				134.6	-81.0941
134.8	-49.212	-128.672																				134.7	-71.4999	-176.982				134.7	-78.1091	-165.739					134.7	-60.3231	-166.401	-80.3502				134.7	-6.23429	-22.6892				134.7	-81.1773
134.9	-48.742	-129.985																				134.8	-71.0117	-177.331				134.8	-78.1411	-166.397					134.8	-59.4415	-171.636	-80.385				134.8	-6.74114	-23.0652				134.8	-81.3022
135	-49.295	-131.626																				134.9	-70.7454	-179.948				134.9	-78.0204	-164.518					134.9	-59.6449	-169.115	-80.2243				134.9	-5.06852	-22.7998				134.9	-81.1912
135.1	-49.1844	-131.052																				135	-71.3668	-179.686				135	-77.8738	-165.363					135	-59.8144	-163.929	-79.8991				135	-5.11921	-22.2469				135	-81.0664
135.2	-48.6314	-130.395																				135.1	-71.5887	-178.988				135.1	-77.818	-164.236					135.1	-59.5432	-159.082	-79.5046				135.1	-6.63977	-22.0258				135.1	-80.8583
135.3	-47.6361	-129.739																				135.2	-71.8994	-179.032				135.2	-77.9211	-163.86					135.2	-59.984	-158.597	-79.1473				135.2	-7.19731	-20.9864				135.2	-80.4007
135.4	-48.0508	-128.59																				135.3	-71.1893	-178.552				135.3	-78.1849	-164.518					135.3	-60.357	-157.191	-78.8857				135.3	-7.09593	-20.9422				135.3	-80.7058
135.5	-48.1614	-130.313																				135.4	-71.0561	-177.767				135.4	-78.5597	-165.645					135.4	-60.1196	-154.283	-78.7164				135.4	-5.57538	-20.898				135.4	-80.8583
135.6	-48.5208	-133.678																				135.5	-71.8106	-176.415				135.5	-78.9561	-164.612					135.5	-59.7466	-153.508	-78.5915				135.5	-6.33566	-20.0134				135.5	-80.8445
135.7	-48.6314	-134.088																				135.6	-71.3224	-177.592				135.6	-79.2417	-165.081					135.6	-58.5259	-153.944	-78.4582				135.6	-6.5384	-19.6817				135.6	-80.9554
135.8	-48.8526	-130.067																				135.7	-70.9674	-179.032				135.7	-79.2844	-164.612					135.7	-58.6955	-152.296	-78.2944				135.7	-6.48771	-18.8856				135.7	-81.3993
135.9	-48.6591	-129.164																				135.8	-70.6567	-178.247				135.8	-79.0303	-164.33					135.8	-59.3058	-153.847	-78.1215				135.8	-6.28497	-19.3057				135.8	-81.3576
136	-48.6038	-131.134																				135.9	-70.0797	-176.807				135.9	-78.5406	-164.518					135.9	-59.3397	-155.349	-77.9887				135.9	-5.62606	-19.35				135.9	-81.4963
136.1	-47.885	-133.596																				136	-70.1241	-177.723				136	-77.9436	-163.766					136	-58.4581	-151.132	-77.9348				136	-6.1836	-19.2173				136	-80.997
136.2	-47.7744	-134.662																				136.1	-70.5679	-177.331				136.1	-77.3531	-165.081					136.1	-57.6104	-149.484	-77.9499				136.1	-6.13292	-18.8856				136.1	-80.7613
136.3	-48.3826	-133.185																				136.2	-70.3904	-177.549				136.2	-76.8351	-168.464					136.2	-58.3564	-151.569	-77.9753				136.2	-5.77812	-18.9961				136.2	-80.6642
136.4	-47.6914	-131.626																				136.3	-70.8786	-176.72				136.3	-76.4213	-166.491					136.3	-58.9328	-151.084	-77.9475				136.3	-6.84251	-18.6865				136.3	-80.789
136.5	-48.2444	-130.067																				136.4	-70.0797	-176.284				136.4	-76.1439	-163.014					136.4	-60.2213	-149.145	-77.8455				136.4	-7.40005	-19.0846				136.4	-80.7058
136.6	-48.3826	-128.18																				136.5	-69.9022	-177.854				136.5	-76.0673	-161.511					136.5	-59.8144	-149.775	-77.6987				136.5	-6.69045	-19.3942				136.5	-80.789
136.7	-47.9955	-130.395																				136.6	-70.8786	-177.941				136.6	-76.2586	-162.075					136.6	-59.4754	-151.132	-77.5508				136.6	-6.69045	-19.3279				136.6	-80.5116
136.8	-48.4379	-131.38																				136.7	-71.1005	-177.767				136.7	-76.7156	-162.638					136.7	-59.8484	-152.974	-77.4216				136.7	-5.57538	-19.4384				136.7	-80.3036
136.9	-48.6038	-128.836																				136.8	-70.6123	-178.072				136.8	-77.3056	-161.511					136.8	-59.9162	-152.393	-77.2991				136.8	-6.5384	-20.522				136.8	-79.943
137	-47.802	-127.687																				136.9	-70.3016	-177.549				136.9	-77.8145	-161.041					136.9	-60.2892	-149.824	-77.1664				136.9	-7.40005	-20.2345				136.9	-80.0955
137.1	-47.9955	-127.933																				137	-70.4791	-177.462				137	-78.078	-160.665					137	-59.4415	-150.115	-77.0288				137	-6.38634	-19.2615				137	-80.5671
137.2	-48.0232	-129.164																				137.1	-70.4791	-176.589				137.1	-78.0654	-160.759					137.1	-58.7972	-153.12	-76.9179				137.1	-6.63977	-19.5932				137.1	-80.1649
137.3	-47.8297	-128.344																				137.2	-70.923	-175.062				137.2	-77.8744	-163.578					137.2	-58.865	-156.852	-76.8666				137.2	-6.23429	-19.5048				137.2	-79.7627
137.4	-47.6638	-129.411																				137.3	-70.7011	-175.847				137.3	-77.6528	-164.612					137.3	-58.8989	-153.411	-76.8756				137.3	-6.38634	-19.549				137.3	-79.513
137.5	-47.415	-130.97																				137.4	-70.1241	-177.462				137.4	-77.5173	-164.048					137.4	-58.7972	-148.951	-76.9135				137.4	-5.8288	-19.4605				137.4	-79.832
137.6	-47.1661	-129.739																				137.5	-69.2808	-177.418				137.5	-77.5043	-164.142					137.5	-59.3736	-146.77	-76.9375				137.5	-5.22058	-19.0625				137.5	-79.7488
137.7	-47.5255	-128.508																				137.6	-70.0353	-177.069				137.6	-77.5538	-162.826					137.6	-58.8989	-146.576	-76.9104				137.6	-5.8288	-18.9961				137.6	-79.3327
137.8	-47.4426	-131.38																				137.7	-69.8134	-177.069				137.7	-77.567	-163.766					137.7	-58.0851	-147.4	-76.817				137.7	-6.38634	-19.4384				137.7	-79.8598
137.9	-47.5255	-132.775																				137.8	-69.769	-176.633				137.8	-77.4965	-161.887					137.8	-57.8817	-147.643	-76.6651				137.8	-7.29868	-19.8586				137.8	-80.151
138	-47.6085	-129.903																				137.9	-69.9909	-177.592				137.9	-77.3776	-162.169					137.9	-58.6955	-148.079	-76.4768				137.9	-7.24799	-20.2345				137.9	-80.0401
138.1	-47.5532	-130.641																				138	-69.8578	-175.498				138	-77.273	-164.236					138	-59.7466	-148.37	-76.2805				138	-6.94388	-18.7971				138	-79.7765
138.2	-47.1938	-130.395																				138.1	-69.3696	-175.717				138.1	-77.1995	-163.484					138.1	-59.4075	-147.109	-76.1017				138.1	-7.40005	-18.1779				138.1	-79.4853
138.3	-47.332	-128.836																				138.2	-69.0589	-176.894				138.2	-77.1187	-163.954					138.2	-58.2547	-146.77	-75.9582				138.2	-7.09593	-18.7971				138.2	-79.194
138.4	-47.9126	-127.933																				138.3	-69.5915	-177.2				138.3	-76.9809	-165.457					138.3	-57.7121	-148.709	-75.8612				138.3	-6.5384	-19.3721				138.3	-79.0553
138.5	-48.1061	-130.067																				138.4	-69.7246	-177.462				138.4	-76.7655	-163.108					138.4	-56.9661	-147.449	-75.8191				138.4	-6.38634	-19.8586				138.4	-79.2356
138.6	-47.6085	-131.298																				138.5	-70.7898	-178.072				138.5	-76.4936	-161.793					138.5	-57.1018	-147.933	-75.8305				138.5	-6.99456	-18.9077				138.5	-79.2218
138.7	-47.8573	-130.149																				138.6	-70.8342	-178.508				138.6	-76.1882	-160.571					138.6	-59.0346	-149.339	-75.8887				138.6	-6.79182	-18.8413				138.6	-79.3743
138.8	-47.6085	-130.641																				138.7	-71.4556	-177.025				138.7	-75.8651	-163.296					138.7	-59.9162	-151.375	-75.9878				138.7	-6.84251	-18.6644				138.7	-79.2356
138.9	-47.5255	-131.462																				138.8	-72.1213	-176.982				138.8	-75.5673	-166.303					138.8	-59.2719	-155.156	-76.1278				138.8	-6.43703	-17.9568				138.8	-79.194
139	-47.4702	-131.544																				138.9	-71.0117	-177.592				138.9	-75.3837	-165.269					138.9	-59.3058	-155.834	-76.3108				138.9	-5.52469	-17.6914				138.9	-79.0276
139.1	-47.9955	-129																				139	-70.7454	-176.982				139	-75.4173	-162.544					139	-59.1363	-150.405	-76.5274				139	-5.27127	-17.9789				139	-78.9444
139.2	-47.5808	-129.246																				139.1	-70.346	-176.764				139.1	-75.7125	-161.887					139.1	-58.9667	-149.921	-76.749				139.1	-5.93017	-17.6914				139.1	-79.0137
139.3	-47.6914	-129.246																				139.2	-70.346	-180.21				139.2	-76.1919	-160.383					139.2	-58.7972	-154.283	-76.9347				139.2	-6.63977	-17.5808				139.2	-79.1663
139.4	-47.802	-129																				139.3	-70.3904	-181.475				139.3	-76.6616	-161.229					139.3	-58.3225	-163.105	-77.0452				139.3	-6.03154	-17.9568				139.3	-79.0692
139.5	-47.6361	-129.082																				139.4	-70.0797	-180.515				139.4	-76.8888	-162.638					139.4	-58.1529	-162.135	-77.0594				139.4	-5.72743	-18.775				139.4	-78.7225
139.6	-47.2491	-126.538																				139.5	-70.4348	-178.203				139.5	-76.716	-160.29					139.5	-58.4581	-156.416	-76.9876				139.5	-6.33566	-18.0895				139.5	-78.6392
139.7	-47.0832	-127.113																				139.6	-71.4556	-177.723				139.6	-76.1571	-160.571					139.6	-58.865	-155.495	-76.8726				139.6	-5.72743	-17.8462				139.6	-78.8612
139.8	-46.862	-127.113																				139.7	-71.1449	-177.418				139.7	-75.3729	-160.102					139.7	-58.9667	-151.666	-76.772				139.7	-6.33566	-18.974				139.7	-78.4173
139.9	-47.1108	-125.472																				139.8	-71.6331	-176.851				139.8	-74.593	-159.35					139.8	-57.8817	-153.556	-76.7273				139.8	-6.33566	-18.9298				139.8	-77.8071
140	-47.7191	-126.949																				139.9	-71.5443	-177.418				139.9	-74.0431	-158.222					139.9	-58.3903	-153.653	-76.7332				139.9	-6.03154	-18.2885				139.9	-78.3619
140.1	-47.7467	-126.456																				140	-71.278	-177.462				140	-73.8716	-160.383					140	-58.6616	-151.036	-76.7404				140	-6.63977	-18.8413				140	-79.0137
140.2	-46.9726	-125.472																				140.1	-71.6331	-177.331				140.1	-74.1159	-161.699					140.1	-58.5937	-154.041	-76.6965				140.1	-6.58908	-19.0183				140.1	-79.2079
140.3	-46.862	-126.292																				140.2	-71.1893	-175.76				140.2	-74.7073	-158.598					140.2	-58.0173	-154.235	-76.5803				140.2	-7.50142	-18.2221				140.2	-78.1954
140.4	-46.7514	-127.851																				140.3	-70.5679	-175.455				140.3	-75.499	-155.31					140.3	-56.4236	-150.696	-76.4115				140.3	-7.29868	-18.1116				140.3	-78.1122
140.5	-46.8344	-127.605																				140.4	-70.4348	-174.539				140.4	-76.327	-156.155					140.4	-55.915	-149.727	-76.233				140.4	-7.04525	-17.8904				140.4	-78.4867
140.6	-47.1661	-126.703																				140.5	-69.7246	-174.015				140.5	-77.0621	-158.786					140.5	-56.9661	-147.594	-76.0828				140.5	-6.74114	-18.0452				140.5	-78.2648
140.7	-47.1661	-127.277																				140.6	-70.4791	-173.535				140.6	-77.636	-161.511					140.6	-57.8817	-146.964	-75.9815				140.6	-5.77812	-18.0673				140.6	-78.237
140.8	-47.2491	-127.277																				140.7	-71.6331	-174.757				140.7	-78.0491	-160.29					140.7	-57.8817	-147.497	-75.9411				140.7	-5.93017	-18.5981				140.7	-78.4867
140.9	-46.945	-126.867																				140.8	-71.4112	-176.022				140.8	-78.3224	-156.249					140.8	-58.3564	-146.479	-75.968				140.8	-5.87949	-19.5269				140.8	-78.237
141	-47.2491	-125.225																				140.9	-70.923	-175.498				140.9	-78.4371	-155.498					140.9	-58.7972	-144.589	-76.0543				140.9	-6.03154	-20.5884				140.9	-77.5158
141.1	-46.9726	-124.979																				141	-70.6123	-174.8				141	-78.3444	-158.316					141	-58.3903	-144.395	-76.1735				141	-5.98086	-19.8807				141	-77.7793
141.2	-47.7191	-126.046																				141.1	-71.6331	-175.498				141.1	-78.0216	-159.914					141.1	-57.5087	-145.413	-76.2727				141.1	-6.94388	-18.7529				141.1	-77.7516
141.3	-48.6314	-126.374																				141.2	-70.5679	-176.851				141.2	-77.5073	-161.229					141.2	-58.0851	-145.074	-76.2823				141.2	-6.69045	-19.0846				141.2	-78.0151
141.4	-47.7467	-124.077																				141.3	-70.0797	-176.633				141.3	-76.9023	-160.477					141.3	-58.2208	-148.709	-76.1524				141.3	-7.09593	-18.5981				141.3	-77.8764
141.5	-47.2214	-124.077																				141.4	-70.5679	-176.676				141.4	-76.3333	-161.981					141.4	-59.1363	-151.181	-75.8832				141.4	-6.5384	-17.6251				141.4	-77.71
141.6	-47.1661	-123.995																				141.5	-70.7898	-177.331				141.5	-75.8899	-159.82					141.5	-58.2886	-154.38	-75.528				141.5	-6.08223	-17.227				141.5	-78.0983
141.7	-46.6685	-123.666																				141.6	-70.4791	-176.807				141.6	-75.5833	-159.256					141.6	-57.4748	-156.27	-75.1634				141.6	-6.63977	-18.2				141.6	-78.8612
141.8	-46.1708	-123.83																				141.7	-71.278	-174.931				141.7	-75.3439	-159.256					141.7	-57.746	-152.49	-74.8518				141.7	-7.24799	-17.4703				141.7	-79.2772
141.9	-46.1985	-123.748																				141.8	-71.9438	-174.888				141.8	-75.0887	-161.511					141.8	-58.2886	-149	-74.6283				141.8	-7.09593	-18.6865				141.8	-78.7641
142	-46.5579	-125.964																				141.9	-71.4999	-174.451				141.9	-74.8218	-161.229					141.9	-57.7799	-149.388	-74.5137				141.9	-6.63977	-18.6865				141.9	-78.14
142.1	-46.6961	-128.18																				142	-71.1893	-173.099				142	-74.64	-159.726					142	-57.7121	-147.836	-74.5144				142	-5.98086	-18.6202				142	-78.0567
142.2	-46.6132	-125.882																				142.1	-70.9674	-173.23				142.1	-74.6553	-157.753					142.1	-59.238	-145.219	-74.6126				142.1	-6.63977	-18.4654				142.1	-78.3619
142.3	-47.1385	-124.569																				142.2	-70.7898	-172.794				142.2	-74.9059	-156.813					142.2	-58.3903	-146.479	-74.7701				142.2	-6.58908	-18.3991				142.2	-78.14
142.4	-47.2214	-124.733																				142.3	-70.7011	-172.488				142.3	-75.3206	-156.062					142.3	-59.0006	-146.915	-74.941				142.3	-7.19731	-18.2443				142.3	-78.1677
142.5	-46.0326	-123.995																				142.4	-71.1005	-170.7				142.4	-75.7695	-155.404					142.4	-59.611	-146.237	-75.0827				142.4	-7.5521	-18.2443				142.4	-78.348
142.6	-45.5073	-124.077																				142.5	-71.4112	-172.925				142.5	-76.1574	-156.625					142.5	-59.1702	-146.043	-75.1629				142.5	-7.14662	-18.1116				142.5	-78.0429
142.7	-46.3091	-124.487																				142.6	-71.0561	-173.666				142.6	-76.4764	-155.874					142.6	-58.4581	-145.316	-75.17				142.6	-6.99456	-19.748				142.6	-78.0429
142.8	-46.4197	-124.733																				142.7	-70.4348	-172.27				142.7	-76.779	-157.565					142.7	-58.2547	-145.607	-75.1214				142.7	-6.63977	-21.6277				142.7	-77.6407
142.9	-45.7561	-125.308																				142.8	-69.9466	-171.965				142.8	-77.1118	-158.41					142.8	-58.8989	-147.303	-75.056				142.8	-6.43703	-23.5074				142.8	-77.072
143	-45.6732	-125.225																				142.9	-69.3252	-172.663				142.9	-77.4749	-157.189					142.9	-58.1529	-149.533	-75.0071				142.9	-5.32195	-23.1978				142.9	-76.9194
143.1	-46.3644	-124.733																				143	-68.5707	-173.23				143	-77.8301	-156.813					143	-56.2202	-152.587	-74.9759				143	-6.74114	-22.0037				143	-77.1691
143.2	-46.8897	-125.143																				143.1	-68.8814	-171.921				143.1	-78.1248	-157.847					143.1	-56.5931	-149.678	-74.9286				143.1	-5.93017	-20.1903				143.1	-77.502
143.3	-46.392	-126.21																				143.2	-67.9494	-169.958				143.2	-78.3077	-158.129					143.2	-57.5087	-147.012	-74.8269				143.2	-6.33566	-19.9028				143.2	-77.3494
143.4	-45.7008	-126.538																				143.3	-67.9937	-170.351				143.3	-78.3255	-157.377					143.3	-58.0173	-146.964	-74.6649				143.3	-6.94388	-19.4605				143.3	-77.072
143.5	-45.5073	-126.949																				143.4	-68.3932	-170.176				143.4	-78.144	-156.437					143.4	-57.9495	-148.321	-74.4786				143.4	-6.63977	-18.2				143.4	-77.0027
143.6	-45.5902	-127.195																				143.5	-68.9701	-171.485				143.5	-77.7841	-156.343					143.5	-57.2374	-150.696	-74.323				143.5	-7.09593	-18.4433				143.5	-76.9333
143.7	-45.7838	-126.128																				143.6	-68.5707	-172.75				143.6	-77.3109	-159.632					143.6	-57.034	-149.388	-74.2387				143.6	-6.63977	-19.7701				143.6	-77.4604
143.8	-46.5855	-125.8																				143.7	-68.8814	-173.23				143.7	-76.7938	-158.88					143.7	-57.4748	-148.176	-74.2328				143.7	-6.79182	-20.9201				143.7	-77.8626
143.9	-46.5855	-125.882																				143.8	-69.5027	-173.841				143.8	-76.2832	-158.88					143.8	-57.6443	-147.352	-74.2818				143.8	-6.38634	-20.5441				143.8	-77.3771
144	-46.2814	-125.882																				143.9	-71.3224	-174.451				143.9	-75.8088	-157.283					143.9	-56.7966	-147.158	-74.3427				143.9	-5.93017	-20.6105				143.9	-76.7946
144.1	-46.3644	-127.687																				144	-69.7246	-173.317				144	-75.4046	-157.095					144	-56.6949	-147.158	-74.3696				144	-5.87949	-20.8316				144	-76.5311
144.2	-46.3644	-126.949																				144.1	-69.8578	-171.834				144.1	-75.1095	-157.471					144.1	-57.2035	-145.461	-74.3331				144.1	-5.67675	-19.9913				144.1	-76.4618
144.3	-45.8667	-124.405																				144.2	-70.1241	-172.401				144.2	-74.9401	-154.652					144.2	-57.7799	-142.989	-74.2316				144.2	-6.48771	-19.5269				144.2	-76.2676
144.4	-45.8391	-124.979																				144.3	-68.9701	-173.492				144.3	-74.8896	-155.78					144.3	-57.2374	-145.219	-74.0911				144.3	-7.14662	-19.0404				144.3	-76.545
144.5	-46.0602	-127.851																				144.4	-69.6359	-171.878				144.4	-74.9267	-157.095					144.4	-57.4748	-145.461	-73.9474				144.4	-6.08223	-18.576				144.4	-76.7114
144.6	-46.3091	-127.113																				144.5	-69.5915	-171.572				144.5	-75.0158	-156.343					144.5	-58.6616	-145.607	-73.8326				144.5	-6.58908	-18.6865				144.5	-76.6698
144.7	-46.3367	-125.964																				144.6	-70.3016	-173.012				144.6	-75.1494	-156.155					144.6	-58.5259	-144.686	-73.7659				144.6	-7.19731	-17.5808				144.6	-76.3785
144.8	-46.1432	-125.882																				144.7	-69.9022	-173.753				144.7	-75.3426	-154.84					144.7	-57.7799	-143.329	-73.7442				144.7	-6.79182	-18.7308				144.7	-75.8515
144.9	-45.922	-124.569																				144.8	-69.5471	-173.317				144.8	-75.5941	-153.525					144.8	-57.1696	-142.747	-73.7393				144.8	-6.63977	-19.4163				144.8	-75.7683
145	-45.9773	-124.979																				144.9	-69.5915	-172.663				144.9	-75.8733	-155.498					144.9	-58.0512	-144.153	-73.7131				144.9	-7.24799	-18.2443				144.9	-76.0734
145.1	-46.0602	-124.323																				145	-68.9258	-174.102				145	-76.1356	-155.404					145	-57.9495	-145.316	-73.6471				145	-6.43703	-19.0846				145	-76.1289
145.2	-45.4244	-122.599																				145.1	-68.0381	-173.972				145.1	-76.3764	-156.155					145.1	-57.3052	-149.969	-73.5655				145.1	-6.43703	-18.5981				145.1	-76.2676
145.3	-45.2032	-123.256																				145.2	-67.2392	-172.968				145.2	-76.6583	-155.498					145.2	-56.4575	-152.821	-73.519				145.2	-5.93017	-18.4212				145.2	-76.6282
145.4	-45.3414	-123.83																				145.3	-67.7718	-173.143				145.3	-77.0447	-153.713					145.3	-56.2202	-157.669	-73.5419				145.3	-5.37264	-17.7356				145.3	-76.6143
145.5	-46.0326	-122.271																				145.4	-68.3932	-173.579				145.4	-77.5149	-152.961					145.4	-57.3052	-153.112	-73.6326				145.4	-7.75484	-16.7405				145.4	-76.4063
145.6	-46.5579	-122.599																				145.5	-68.2156	-173.884				145.5	-77.9553	-156.343					145.5	-57.6443	-150.398	-73.7653				145.5	-7.65347	-17.028				145.5	-76.226
145.7	-46.4473	-123.502																				145.6	-67.4168	-173.928				145.6	-78.2495	-155.78					145.6	-56.8644	-145.163	-73.9157				145.6	-6.89319	-17.6914				145.6	-76.3508
145.8	-46.2814	-124.159																				145.7	-68.7482	-173.71				145.7	-78.3565	-155.498					145.7	-56.9322	-143.903	-74.0733				145.7	-6.1836	-17.227				145.7	-76.5866
145.9	-45.8391	-122.764																				145.8	-69.5027	-174.321				145.8	-78.3233	-157.283					145.8	-57.6782	-142.255	-74.2315				145.8	-6.74114	-17.8462				145.8	-76.3508
146	-45.8391	-122.846																				145.9	-69.5471	-172.488				145.9	-78.2296	-158.129					145.9	-58.1529	-145.599	-74.3666				145.9	-7.29868	-17.6472				145.9	-76.1428
146.1	-45.6732	-123.584																				146	-69.6359	-171.616				146	-78.1127	-159.162					146	-57.746	-151.367	-74.4271				146	-5.87949	-17.0943				146	-75.7406
146.2	-45.9497	-123.174																				146.1	-70.7898	-170.438				146.1	-77.9387	-159.726					146.1	-57.5087	-146.181	-74.3597				146.1	-6.03154	-16.4088				146.1	-75.5741
146.3	-45.2585	-121.04																				146.2	-70.4791	-171.223				146.2	-77.6516	-157.095					146.2	-57.746	-140.51	-74.1524				146.2	-5.8288	-16.3203				146.2	-75.6019
146.4	-44.9544	-120.712																				146.3	-69.5027	-171.441				146.3	-77.2464	-154.746					146.3	-57.1018	-140.461	-73.847				146.3	-5.93017	-16.7405				146.3	-75.6851
146.5	-45.3967	-121.451																				146.4	-69.1921	-171.834				146.4	-76.7933	-155.216					146.4	-56.1523	-147.684	-73.5096				146.4	-5.37264	-16.8953				146.4	-75.7406
146.6	-45.2585	-121.533																				146.5	-69.6359	-173.579				146.5	-76.4117	-155.78					146.5	-56.5253	-147.199	-73.1987				146.5	-5.98086	-16.9395				146.5	-75.8376
146.7	-45.7838	-123.092																				146.6	-69.2808	-174.277				146.6	-76.217	-154.746					146.6	-56.7288	-145.163	-72.9491				146.6	-6.79182	-17.0059				146.6	-76.0595
146.8	-45.3967	-121.451																				146.7	-69.769	-173.099				146.7	-76.2977	-154.746					146.7	-57.4409	-148.362	-72.7644				146.7	-6.23429	-17.2491				146.7	-75.8099
146.9	-45.3138	-121.287																				146.8	-68.5707	-170.962				146.8	-76.7203	-156.249					146.8	-57.6782	-150.883	-72.6177				146.8	-6.38634	-17.6251				146.8	-75.6989
147	-45.1755	-122.599																				146.9	-67.8162	-170.743				146.9	-77.4881	-157.001					146.9	-57.9495	-155.439	-72.4735				146.9	-6.38634	-17.0059				146.9	-75.8238
147.1	-45.3967	-125.061																				147	-68.4819	-169.915				147	-78.4917	-155.216					147	-57.9495	-154.906	-72.3275				147	-6.69045	-16.9616				147	-75.3938
147.2	-44.8161	-124.159																				147.1	-68.26	-170.089				147.1	-79.5193	-155.216					147.1	-57.2713	-153.742	-72.2226				147.1	-5.8288	-16.5636				147.1	-74.9639
147.3	-45.5626	-123.995																				147.2	-68.0381	-171.136				147.2	-80.3043	-154.464					147.2	-57.0679	-157.12	-72.2171				147.2	-5.47401	-17.227				147.2	-75.0748
147.4	-45.8114	-124.733																				147.3	-67.9937	-171.529				147.3	-80.6238	-155.686					147.3	-57.1357	-161.44	-72.3399				147.3	-7.09593	-18.2885				147.3	-75.1164
147.5	-44.9544	-125.718																				147.4	-68.3932	-170.307				147.4	-80.4019	-155.498					147.4	-56.3897	-146.317	-72.5691				147.4	-6.69045	-18.2885				147.4	-75.3522
147.6	-45.5349	-124.979																				147.5	-67.2836	-170.525				147.5	-79.7583	-154.558					147.5	-56.8305	-148.306	-72.8401				147.5	-6.69045	-17.5808				147.5	-75.4493
147.7	-44.982	-125.225																				147.6	-67.1949	-170.831				147.6	-78.9565	-151.927					147.6	-56.4914	-153.087	-73.0872				147.6	-5.27127	-17.3376				147.6	-75.158
147.8	-45.452	-124.897																				147.7	-68.2156	-171.267				147.7	-78.271	-150.048					147.7	-56.9322	-152.003	-73.2797				147.7	-5.52469	-17.426				147.7	-74.8252
147.9	-45.7561	-123.256																				147.8	-68.9258	-171.092				147.8	-77.8518	-151.646					147.8	-58.1868	-144.181	-73.4273				147.8	-7.14662	-16.8953				147.8	-74.9361
148	-45.2861	-123.174																				147.9	-68.1269	-172.009				147.9	-77.6822	-152.021					147.9	-58.1529	-140.479	-73.5555				147.9	-7.80553	-17.2933				147.9	-74.7697
148.1	-44.8161	-122.846																				148	-66.5735	-172.488				148	-77.6445	-150.518					148	-58.119	-145.357	-73.6789				148	-6.43703	-17.6472				148	-74.6033
148.2	-45.2308	-122.517																				148.1	-67.0617	-173.012				148.1	-77.625	-150.988					148.1	-57.3052	-155.809	-73.7922				148.1	-5.87949	-17.227				148.1	-74.5201
148.3	-45.8944	-123.83																				148.2	-67.9937	-172.096				148.2	-77.5614	-152.115					148.2	-56.661	-147.551	-73.8828				148.2	-7.24799	-17.8241				148.2	-74.8668
148.4	-45.5902	-122.928																				148.3	-67.8606	-171.398				148.3	-77.449	-151.27					148.3	-56.9661	-142.104	-73.9498				148.3	-6.94388	-18.001				148.3	-74.9639
148.5	-45.7285	-122.435																				148.4	-68.9258	-169.871				148.4	-77.3074	-151.927					148.4	-57.4409	-143.734	-74.0149				148.4	-6.48771	-17.1385				148.4	-75.6019
148.6	-45.8114	-122.107																				148.5	-69.6359	-169.696				148.5	-77.1399	-151.364					148.5	-58.0851	-142.982	-74.1016				148.5	-6.5384	-17.8683				148.5	-74.6865
148.7	-45.5349	-122.107																				148.6	-69.4584	-171.747				148.6	-76.9256	-151.364					148.6	-58.7294	-143.811	-74.1984				148.6	-6.03154	-18.0895				148.6	-74.3259
148.8	-45.5073	-122.271																				148.7	-70.0353	-170.089				148.7	-76.6381	-150.424					148.7	-58.3903	-145.296	-74.2545				148.7	-6.5384	-17.3155				148.7	-74.1317
148.9	-45.5626	-122.025																				148.8	-68.6595	-168.126				148.8	-76.3058	-150.894					148.8	-58.0851	-152.974	-74.2147				148.8	-6.5384	-17.3818				148.8	-74.1594
149	-45.2032	-122.517																				148.9	-68.4819	-170.002				148.9	-76.015	-151.458					148.9	-57.2374	-152.974	-74.0616				148.9	-6.43703	-17.8904				148.9	-74.312
149.1	-44.7885	-124.323																				149	-69.5027	-171.005				149	-75.8471	-148.075					149	-57.2035	-150.551	-73.8221				149	-6.43703	-18.4433				149	-74.104
149.2	-44.8438	-124.077																				149.1	-69.769	-171.616				149.1	-75.8289	-148.545					149.1	-57.6443	-145.364	-73.5441				149.1	-6.94388	-18.576				149.1	-74.312
149.3	-44.7885	-123.83																				149.2	-69.1033	-170.351				149.2	-75.9254	-145.632					149.2	-57.034	-146.14	-73.266				149.2	-6.5384	-18.3548				149.2	-74.0762
149.4	-45.0373	-122.107																				149.3	-69.6803	-170.569				149.3	-76.0517	-147.042					149.3	-57.2035	-148.709	-73.0104				149.3	-5.47401	-17.7799				149.3	-73.993
149.5	-46.0326	-121.122																				149.4	-69.7246	-170.089				149.4	-76.117	-149.203					149.4	-58.5259	-150.26	-72.8075				149.4	-5.11921	-18.0895				149.4	-73.674
149.6	-46.1708	-121.697																				149.5	-68.9258	-169.566				149.5	-76.08	-149.954					149.5	-57.7799	-148.612	-72.705				149.5	-5.37264	-18.3327				149.5	-73.4937
149.7	-45.2032	-121.615																				149.6	-69.3252	-169.26				149.6	-75.9753	-151.176					149.6	-56.7288	-147.643	-72.7406				149.6	-6.38634	-19.1288				149.6	-73.5631
149.8	-45.3138	-120.548																				149.7	-69.9909	-168.737				149.7	-75.8782	-152.867					149.7	-57.4748	-145.558	-72.9079				149.7	-6.1836	-18.6644				149.7	-73.6879
149.9	-45.1202	-120.466																				149.8	-69.769	-169.173				149.8	-75.8355	-150.424					149.8	-57.5087	-146.673	-73.1545				149.8	-5.98086	-17.6029				149.8	-73.6185
150	-45.5073	-120.63																				149.9	-69.5027	-169.653				149.9	-75.8439	-147.887					149.9	-57.5087	-147.303	-73.4098				149.9	-4.96715	-16.7626				149.9	-73.6602
150.1	-45.452	-121.204																				150	-69.2808	-170.351				150	-75.8649	-150.142					150	-57.6104	-147.982	-73.6226				150	-5.72743	-17.1164				150	-73.7988
150.2	-45.5902	-120.22																				150.1	-68.3932	-169.653				150.1	-75.8328	-153.337					150.1	-57.4409	-148.224	-73.7792				150.1	-5.98086	-17.3597				150.1	-74.1178
150.3	-44.8991	-120.876																				150.2	-67.0617	-168.955				150.2	-75.6566	-151.552					150.2	-57.1357	-147.206	-73.8935				150.2	-5.87949	-17.8904				150.2	-73.4937
150.4	-43.7655	-119.974																				150.3	-67.2392	-168.78				150.3	-75.2486	-149.485					150.3	-56.6271	-145.122	-73.9799				150.3	-7.24799	-19.3279				150.3	-73.4382
150.5	-43.6549	-120.794																				150.4	-68.4376	-169.173				150.4	-74.5936	-150.8					150.4	-57.1018	-142.989	-74.0382				150.4	-6.74114	-19.4605				150.4	-73.8127
150.6	-44.512	-120.958																				150.5	-67.4611	-171.005				150.5	-73.8199	-150.612					150.5	-58.3564	-142.262	-74.0568				150.5	-7.09593	-18.7529				150.5	-73.7572
150.7	-44.6502	-120.548																				150.6	-66.751	-171.267				150.6	-73.1712	-149.954					150.6	-57.8478	-140.76	-74.0207				150.6	-6.03154	-19.0625				150.6	-73.5631
150.8	-44.6502	-119.399																				150.7	-66.2184	-169.566				150.7	-72.8755	-148.451					150.7	-57.2713	-141.002	-73.9195				150.7	-5.32195	-19.2836				150.7	-73.6324
150.9	-45.0373	-121.861																				150.8	-66.8842	-169.129				150.8	-73.0194	-146.76					150.8	-57.6782	-141.438	-73.7607				150.8	-5.67675	-19.2394				150.8	-73.4937
151	-44.9267	-123.01																				150.9	-66.9729	-169.784				150.9	-73.515	-149.485					150.9	-57.1696	-143.038	-73.576				150.9	-6.38634	-19.1509				150.9	-73.5631
151.1	-44.9267	-122.517																				151	-66.6623	-169.566				151	-74.1773	-148.827					151	-56.3558	-143.619	-73.4019				151	-7.5521	-19.1067				151	-73.6463
151.2	-44.5949	-120.958																				151.1	-67.0617	-168.868				151.1	-74.8216	-149.485					151.1	-56.661	-142.165	-73.2536				151.1	-5.67675	-18.9519				151.1	-73.7295
151.3	-44.7055	-121.287																				151.2	-68.4376	-168.388				151.2	-75.3573	-151.833					151.2	-56.661	-139.596	-73.1223				151.2	-6.23429	-17.9125				151.2	-74.0762
151.4	-45.2308	-122.353																				151.3	-67.9494	-167.952				151.3	-75.816	-151.552					151.3	-56.7627	-138.821	-72.9986				151.3	-6.79182	-17.6914				151.3	-73.5631
151.5	-44.8991	-122.107																				151.4	-67.2836	-168.693				151.4	-76.2864	-152.303					151.4	-57.2035	-141.051	-72.8901				151.4	-6.58908	-18.3106				151.4	-73.8959
151.6	-44.7332	-122.435																				151.5	-66.8842	-169.74				151.5	-76.7981	-152.491					151.5	-56.9322	-143.862	-72.8236				151.5	-6.58908	-18.001				151.5	-73.6324
151.7	-44.5396	-122.025																				151.6	-67.3724	-168.344				151.6	-77.2675	-150.8					151.6	-57.407	-144.007	-72.826				151.6	-6.63977	-18.6423				151.6	-73.5353
151.8	-45.1479	-120.63																				151.7	-67.9937	-168.126				151.7	-77.5288	-151.74					151.7	-57.0679	-141.875	-72.8967				151.7	-5.87949	-19.6375				151.7	-73.2579
151.9	-45.0649	-119.399																				151.8	-67.2392	-168.824				151.8	-77.4341	-150.236					151.8	-56.4236	-137.851	-72.9975				151.8	-5.93017	-19.8365				151.8	-72.8557
152	-45.0096	-118.168																				151.9	-67.3724	-167.559				151.9	-76.9413	-148.733					151.9	-55.7454	-136.785	-73.0808				151.9	-6.94388	-21.8489				151.9	-73.1192
152.1	-45.1202	-119.235																				152	-67.8162	-167.341				152	-76.1289	-150.612					152	-55.9828	-137.609	-73.1257				152	-6.08223	-22.4238				152	-73.6047
152.2	-45.2861	-119.481																				152.1	-67.7718	-168.301				152.1	-75.1774	-151.082					152.1	-56.6949	-139.451	-73.1438				152.1	-5.32195	-21.1412				152.1	-73.6463
152.3	-44.1249	-118.661																				152.2	-67.9494	-171.049				152.2	-74.3073	-149.579					152.2	-56.6271	-140.13	-73.1577				152.2	-5.22058	-21.0749				152.2	-73.1192
152.4	-44.1526	-120.302																				152.3	-68.1713	-170.613				152.3	-73.6906	-149.672					152.3	-56.8644	-142.65	-73.1845				152.3	-6.33566	-20.0576				152.3	-72.9806
152.5	-44.982	-119.317																				152.4	-67.5055	-169.391				152.4	-73.4097	-149.391					152.4	-56.7627	-144.831	-73.2373				152.4	-6.38634	-20.3893				152.4	-73.1886
152.6	-45.0649	-118.743																				152.5	-67.4611	-167.559				152.5	-73.4394	-149.579					152.5	-56.5592	-142.068	-73.3273				152.5	-5.57538	-20.4114				152.5	-73.3273
152.7	-44.9267	-120.138																				152.6	-68.26	-167.079				152.6	-73.6619	-147.793					152.6	-57.373	-141.778	-73.4523				152.6	-6.08223	-20.0355				152.6	-73.1192
152.8	-45.0096	-120.712																				152.7	-67.8606	-167.166				152.7	-73.9063	-146.196					152.7	-57.5765	-141.147	-73.5924				152.7	-6.38634	-22.0037				152.7	-72.7586
152.9	-44.042	-119.317																				152.8	-67.328	-166.905				152.8	-74.0119	-145.35					152.8	-56.3219	-139.451	-73.7149				152.8	-6.1836	-22.4238				152.8	-72.2455
153	-44.5949	-117.019																				152.9	-67.4168	-165.683				152.9	-73.8912	-146.196					152.9	-55.8133	-140.711	-73.778				152.9	-6.48771	-19.8365				152.9	-72.3287
153.1	-44.5949	-117.594																				153	-67.3724	-165.945				153	-73.5758	-147.324					153	-56.8983	-141.438	-73.7516				153	-6.79182	-18.7529				153	-72.5645
153.2	-44.3461	-119.891																				153.1	-67.4168	-165.814				153.1	-73.1979	-146.76					153.1	-57.034	-139.596	-73.6435				153.1	-7.70416	-19.4827				153.1	-72.8557
153.3	-44.2632	-119.974																				153.2	-67.4611	-165.814				153.2	-72.9156	-149.203					153.2	-56.4575	-141.778	-73.4974				153.2	-6.84251	-20.6105				153.2	-73.0499
153.4	-43.6549	-118.825																				153.3	-67.1505	-166.817				153.3	-72.8065	-153.243					153.3	-56.9322	-141.438	-73.3612				153.3	-4.61236	-19.6817				153.3	-72.8141
153.5	-44.2355	-120.548																				153.4	-66.4847	-167.69				153.4	-72.8209	-152.679					153.4	-57.8478	-139.645	-73.2543				153.4	-4.61236	-18.3106				153.4	-72.5506
153.6	-43.9314	-119.317																				153.5	-67.4611	-168.082				153.5	-72.8384	-149.015					153.5	-57.1018	-138.578	-73.1661				153.5	-5.01784	-18.4654				153.5	-73.1609
153.7	-43.4061	-118.743																				153.6	-68.1713	-167.559				153.6	-72.789	-146.666					153.6	-56.0167	-139.257	-73.0735				153.6	-6.13292	-20.0355				153.6	-72.9667
153.8	-43.5996	-117.922																				153.7	-68.3488	-166.948				153.7	-72.7186	-149.391					153.7	-55.9828	-141.584	-72.9584				153.7	-6.84251	-20.6547				153.7	-72.8141
153.9	-43.3785	-119.809																				153.8	-68.0825	-166.119				153.8	-72.7351	-149.672					153.8	-55.1012	-146.625	-72.8171				153.8	-6.38634	-19.9471				153.8	-72.2732
154	-43.5996	-120.056																				153.9	-68.5263	-165.77				153.9	-72.9251	-149.015					153.9	-54.2874	-143.329	-72.6618				153.9	-5.47401	-18.5981				153.9	-71.5104
154.1	-43.2126	-118.332																				154	-68.7482	-165.945				154	-73.2892	-150.048					154	-54.6943	-138.142	-72.5132				154	-4.91647	-17.7135				154	-71.8155
154.2	-44.0696	-118.168																				154.1	-67.6831	-164.374				154.1	-73.7345	-147.605					154.1	-54.2874	-137.464	-72.3877				154.1	-5.42332	-18.1558				154.1	-72.1207
154.3	-44.8991	-119.071																				154.2	-67.0617	-164.331				154.2	-74.1192	-147.042					154.2	-54.9655	-136.591	-72.295				154.2	-6.33566	-18.8856				154.2	-71.7878
154.4	-44.7332	-119.891																				154.3	-66.9729	-164.854				154.3	-74.3519	-146.948					154.3	-55.5081	-136.93	-72.239				154.3	-6.1836	-17.8241				154.3	-71.8571
154.5	-44.7885	-121.04																				154.4	-66.0853	-165.77				154.4	-74.4554	-147.136					154.4	-55.5759	-137.415	-72.2028				154.4	-6.48771	-17.5366				154.4	-71.8433
154.6	-44.8714	-119.481																				154.5	-65.6859	-165.77				154.5	-74.5417	-146.384					154.5	-56.0167	-137.706	-72.1389				154.5	-6.58908	-16.3867				154.5	-72.0097
154.7	-44.0973	-118.332																				154.6	-66.396	-165.552				154.6	-74.7251	-147.324					154.6	-55.9489	-140.954	-71.9931				154.6	-6.63977	-16.0771				154.6	-72.2039
154.8	-43.6826	-118.332																				154.7	-66.3516	-166.294				154.7	-75.031	-146.854					154.7	-55.5759	-142.117	-71.747				154.7	-5.57538	-16.9174				154.7	-72.0513
154.9	-43.2126	-119.317																				154.8	-65.1533	-168.431				154.8	-75.3881	-147.042					154.8	-56.1184	-138.675	-71.437				154.8	-5.52469	-17.0943				154.8	-72.2455
155	-43.5443	-119.563																				154.9	-66.5291	-167.166				154.9	-75.6814	-147.136					154.9	-55.8472	-137.124	-71.1391				154.9	-5.98086	-17.0722				154.9	-71.552
155.1	-43.6549	-118.332																				155	-66.9729	-165.072				155	-75.8122	-145.538					155	-55.9489	-137.318	-70.9333				155	-6.79182	-16.1213				155	-71.0527
155.2	-43.572	-116.609																				155.1	-67.1949	-164.549				155.1	-75.7489	-144.411					155.1	-56.4914	-136.785	-70.8719				155.1	-6.5384	-15.6348				155.1	-71.2608
155.3	-44.042	-116.199																				155.2	-67.8162	-165.421				155.2	-75.5535	-145.257					155.2	-56.2541	-136.834	-70.9693				155.2	-6.08223	-16.0992				155.2	-71.6352
155.4	-44.2079	-116.527																				155.3	-66.5735	-164.941				155.3	-75.3541	-146.572					155.3	-56.7627	-139.499	-71.1994				155.3	-6.33566	-15.9886				155.3	-71.3024
155.5	-43.572	-118.743																				155.4	-66.0853	-164.025				155.4	-75.2672	-145.726					155.4	-57.2374	-137.658	-71.4921				155.4	-6.43703	-16.1434				155.4	-71.1359
155.6	-43.1296	-118.004																				155.5	-66.9729	-163.415				155.5	-75.3424	-146.572					155.5	-57.2713	-136.737	-71.7475				155.5	-6.58908	-16.3645				155.5	-71.4827
155.7	-43.4614	-117.348																				155.6	-66.7954	-163.153				155.6	-75.5423	-147.699					155.6	-56.8305	-137.512	-71.8724				155.6	-5.87949	-16.3867				155.6	-71.6214
155.8	-43.7932	-116.281																				155.7	-67.328	-163.546				155.7	-75.7711	-147.887					155.7	-55.7793	-137.754	-71.8319				155.7	-6.43703	-16.1434				155.7	-71.8433
155.9	-43.1849	-118.168																				155.8	-66.751	-164.462				155.8	-75.9274	-149.109					155.8	-55.8472	-137.754	-71.6682				155.8	-5.77812	-16.2761				155.8	-71.8017
156	-42.9638	-119.974																				155.9	-66.0853	-165.072				155.9	-75.9389	-150.33					155.9	-56.4236	-136.785	-71.4684				155.9	-5.11921	-15.7232				155.9	-71.4133
156.1	-43.4614	-117.922																				156	-64.3544	-165.596				156	-75.7621	-149.109					156	-56.4575	-136.446	-71.3104				156	-4.40962	-15.9665				156	-71.2746
156.2	-43.9591	-115.953																				156.1	-64.5763	-164.462				156.1	-75.3853	-147.324					156.1	-56.8983	-137.173	-71.2328				156.1	-5.22058	-16.1876				156.1	-70.9695
156.3	-43.7102	-116.773																				156.2	-64.9314	-165.334				156.2	-74.8563	-146.102					156.2	-57.4409	-137.948	-71.2322				156.2	-5.52469	-17.2049				156.2	-71.2608
156.4	-44.2355	-118.004																				156.3	-65.1089	-165.814				156.3	-74.2703	-145.069					156.3	-56.7627	-138.821	-71.278				156.3	-6.33566	-17.9347				156.3	-71.6075
156.5	-43.7655	-118.907																				156.4	-64.9314	-164.636				156.4	-73.7348	-146.478					156.4	-56.9661	-137.754	-71.3282				156.4	-6.13292	-16.5415				156.4	-71.1914
156.6	-43.2955	-116.855																				156.5	-65.6415	-164.156				156.5	-73.3307	-146.102					156.5	-57.5087	-136.01	-71.3544				156.5	-4.35893	-15.8117				156.5	-71.0527
156.7	-43.8485	-116.773																				156.6	-66.6179	-165.072				156.6	-73.1035	-148.639					156.6	-56.9322	-136.397	-71.3526				156.6	-4.8151	-16.2319				156.6	-71.1221
156.8	-44.8991	-118.332																				156.7	-65.9521	-165.29				156.7	-73.0675	-149.86					156.7	-56.7966	-137.027	-71.3245				156.7	-5.98086	-16.3203				156.7	-71.663
156.9	-43.7379	-119.974																				156.8	-65.0201	-164.68				156.8	-73.1824	-145.726					156.8	-57.3052	-137.124	-71.2599				156.8	-6.08223	-16.2982				156.8	-70.9001
157	-42.9914	-119.727																				156.9	-64.5763	-164.462				156.9	-73.3537	-144.881					156.9	-56.5931	-136.785	-71.144				156.9	-5.06852	-15.9886				156.9	-70.3592
157.1	-43.8485	-117.266																				157	-64.5319	-163.546				157	-73.4776	-146.854					157	-55.9828	-136.93	-70.9755				157	-6.23429	-15.8559				157	-70.6228
157.2	-44.1802	-117.512																				157.1	-66.1741	-163.589				157.1	-73.512	-146.29					157.1	-56.2541	-136.688	-70.7669				157.1	-6.63977	-16.3867				157.1	-70.6782
157.3	-43.2955	-119.235																				157.2	-65.3752	-164.156				157.2	-73.526	-145.163					157.2	-56.288	-135.186	-70.5362				157.2	-7.09593	-16.6078				157.2	-70.5673
157.4	-43.0467	-118.825																				157.3	-65.5083	-164.418				157.3	-73.647	-142.626					157.3	-56.7288	-134.555	-70.3021				157.3	-6.89319	-16.9174				157.3	-70.9418
157.5	-43.6273	-119.727																				157.4	-67.0173	-162.062				157.4	-73.9351	-141.968					157.4	-57.1357	-134.798	-70.0845				157.4	-6.38634	-16.254				157.4	-70.7198
157.6	-43.4338	-120.056																				157.5	-66.4847	-161.801				157.5	-74.3261	-141.404					157.5	-56.4914	-134.604	-69.906				157.5	-5.72743	-16.0771				157.5	-71.0527
157.7	-43.4061	-119.317																				157.6	-65.6415	-161.888				157.6	-74.6865	-143.189					157.6	-56.4575	-136.252	-69.795				157.6	-5.06852	-16.6299				157.6	-71.0388
157.8	-43.2402	-118.825																				157.7	-65.0645	-161.713				157.7	-74.897	-146.666					157.7	-56.6949	-136.252	-69.7789				157.7	-5.57538	-17.0722				157.7	-70.5257
157.9	-43.5443	-117.922																				157.8	-64.3544	-161.801				157.8	-74.9243	-147.605					157.8	-56.8983	-135.04	-69.8679				157.8	-6.03154	-17.2491				157.8	-70.6782
158	-43.4061	-116.609																				157.9	-64.7094	-161.975				157.9	-74.8147	-149.297					157.9	-56.1862	-133.101	-70.0439				157.9	-5.62606	-16.9174				157.9	-71.1359
158.1	-43.5996	-118.004																				158	-65.2864	-161.059				158	-74.6306	-150.33					158	-56.3558	-133.925	-70.2541				158	-5.57538	-17.0059				158	-71.0527
158.2	-43.9314	-119.071																				158.1	-64.5763	-160.797				158.1	-74.4054	-148.733					158.1	-56.6949	-133.78	-70.4326				158.1	-4.96715	-16.8953				158.1	-70.9695
158.3	-43.5167	-119.809																				158.2	-64.2212	-161.103				158.2	-74.1408	-145.632					158.2	-56.1523	-135.573	-70.5352				158.2	-4.86578	-16.3645				158.2	-70.8863
158.4	-42.9638	-119.481																				158.3	-64.4431	-162.062				158.3	-73.8379	-142.532					158.3	-56.2541	-141.341	-70.5506				158.3	-4.8151	-16.3203				158.3	-70.6505
158.5	-42.8255	-118.004																				158.4	-64.8426	-161.975				158.4	-73.5116	-142.908					158.4	-56.1184	-142.795	-70.5001				158.4	-4.66304	-16.2097				158.4	-71.2746
158.6	-43.3785	-116.035																				158.5	-64.9314	-161.67				158.5	-73.1856	-146.102					158.5	-55.9828	-143.377	-70.4195				158.5	-5.42332	-16.5193				158.5	-71.5936
158.7	-43.102	-116.527																				158.6	-64.7094	-161.713				158.6	-72.8985	-146.572					158.6	-56.3897	-138.045	-70.3337				158.6	-5.77812	-17.2491				158.6	-70.7337
158.8	-42.632	-120.466																				158.7	-65.0645	-162.935				158.7	-72.7046	-148.263					158.7	-55.5759	-132.907	-70.2449				158.7	-6.08223	-17.426				158.7	-70.1789
158.9	-42.9085	-119.727																				158.8	-67.3724	-162.499				158.8	-72.6363	-147.418					158.8	-54.8299	-133.198	-70.1443				158.8	-6.99456	-16.4751				158.8	-70.4009
159	-42.9361	-117.84																				158.9	-70.0353	-162.586				158.9	-72.6745	-141.592					158.9	-54.8299	-134.41	-70.0278				158.9	-6.48771	-16.4972				158.9	-70.2067
159.1	-43.4614	-117.348																				159	-71.278	-162.062				159	-72.7647	-140.935					159	-54.3891	-133.295	-69.897				159	-5.57538	-16.9174				159	-69.9016
159.2	-42.9914	-118.086																				159.1	-70.3904	-161.059				159.1	-72.8732	-143.847					159.1	-54.5586	-133.053	-69.7527				159.1	-6.28497	-16.6299				159.1	-69.4161
159.3	-42.9914	-117.84																				159.2	-69.1921	-160.23				159.2	-73.0079	-143.941					159.2	-55.4403	-133.538	-69.5943				159.2	-6.13292	-17.1607				159.2	-69.6935
159.4	-43.0467	-115.953																				159.3	-69.6359	-160.317				159.3	-73.201	-144.787					159.3	-55.4403	-132.568	-69.4277				159.3	-5.57538	-17.0722				159.3	-70.3176
159.5	-42.632	-115.296																				159.4	-69.2364	-158.965				159.4	-73.4729	-145.444					159.4	-55.2707	-131.308	-69.2642				159.4	-6.1836	-16.2097				159.4	-70.0541
159.6	-42.9638	-117.183																				159.5	-67.5943	-158.354				159.5	-73.8077	-145.632					159.5	-55.4064	-130.435	-69.1252				159.5	-6.28497	-15.8559				159.5	-69.3606
159.7	-43.4061	-118.004																				159.6	-67.1505	-160.317				159.6	-74.1529	-144.693					159.6	-55.915	-130.387	-69.0432				159.6	-6.63977	-16.2319				159.6	-68.903
159.8	-43.6273	-117.266																				159.7	-67.9937	-161.059				159.7	-74.4508	-143.096					159.7	-56.3219	-133.004	-69.0401				159.7	-6.48771	-17.6251				159.7	-68.9307
159.9	-43.1849	-117.183																				159.8	-69.5915	-160.535				159.8	-74.6762	-143.565					159.8	-55.9828	-132.617	-69.0956				159.8	-6.08223	-16.9837				159.8	-69.2913
160	-43.7932	-117.348																				159.9	-71.855	-160.841				159.9	-74.8349	-142.25					159.9	-56.3558	-132.277	-69.1438				159.9	-6.23429	-16.3867				159.9	-69.6935
160.1	-43.7655	-119.153																				160	-73.4971	-160.23				160	-74.9417	-140.465					160	-56.4575	-133.974	-69.1082				160	-5.06852	-16.6963				160	-70.0541
160.2	-43.7102	-119.317																				160.1	-75.7606	-159.14				160.1	-74.9989	-140.465					160.1	-56.2541	-134.458	-68.9477				160.1	-5.32195	-16.453				160.1	-69.3329
160.3	-43.019	-118.907																				160.2	-74.2073	-158.616				160.2	-74.9701	-142.438					160.2	-56.661	-131.793	-68.6783				160.2	-5.22058	-16.453				160.2	-68.5562
160.4	-42.632	-117.84																				160.3	-73.941	-158.921				160.3	-74.7971	-143.283					160.3	-56.9322	-132.859	-68.365				160.3	-5.1699	-16.9174				160.3	-69.0139
160.5	-42.4108	-116.773																				160.4	-79.7994	-160.274				160.4	-74.4653	-143.941					160.4	-57.0679	-135.525	-68.0935				160.4	-4.91647	-16.6299				160.4	-69.1526
160.6	-42.4108	-116.199																				160.5	-79.2225	-160.012				160.5	-74.0193	-143.471					160.5	-55.7793	-132.907	-67.9355				160.5	-5.22058	-16.8511				160.5	-69.5132
160.7	-42.9914	-115.214																				160.6	-73.5859	-160.579				160.6	-73.5274	-144.505					160.6	-55.0673	-131.162	-67.9263				160.6	-4.71373	-17.426				160.6	-69.4439
160.8	-42.7979	-116.117																				160.7	-70.5235	-160.274				160.7	-73.0631	-143.283					160.7	-54.8299	-133.004	-68.0597				160.7	-5.47401	-17.5808				160.7	-69.43
160.9	-42.1343	-117.512																				160.8	-74.9618	-159.358				160.8	-72.6926	-144.693					160.8	-55.2368	-133.974	-68.2968				160.8	-4.96715	-17.4703				160.8	-69.4161
161	-42.3279	-118.661																				160.9	-75.3612	-159.75				160.9	-72.4739	-147.136					160.9	-56.288	-135.622	-68.5792				160.9	-4.91647	-17.6029				160.9	-69.5271
161.1	-43.1573	-118.578																				161	-70.8342	-160.186				161	-72.4584	-145.444					161	-56.6949	-136.737	-68.8428				161	-6.13292	-17.6029				161	-69.7074
161.2	-43.4061	-116.445																				161.1	-70.7454	-159.663				161.1	-72.6656	-145.726					161.1	-56.9322	-135.137	-69.0423				161.1	-7.24799	-17.2049				161.1	-69.5826
161.3	-43.0467	-115.542																				161.2	-70.7898	-159.925				161.2	-73.064	-143.189					161.2	-56.3897	-131.744	-69.1713				161.2	-6.23429	-17.3818				161.2	-69.319
161.4	-43.2679	-116.937																				161.3	-74.2073	-159.27				161.3	-73.5676	-143.377					161.3	-56.0167	-130.678	-69.2575				161.3	-5.27127	-17.1385				161.3	-69.2497
161.5	-43.6273	-116.691																				161.4	-77.3584	-159.532				161.4	-74.0678	-145.82					161.4	-55.5759	-129.127	-69.3308				161.4	-5.32195	-17.1164				161.4	-68.9584
161.6	-42.9914	-115.542																				161.5	-78.4236	-159.401				161.5	-74.4753	-144.317					161.5	-56.0845	-128.012	-69.4005				161.5	-4.96715	-17.9125				161.5	-69.0833
161.7	-42.9914	-115.788																				161.6	-74.3848	-159.27				161.6	-74.7266	-144.317					161.6	-56.7966	-128.303	-69.4626				161.6	-4.4603	-17.0501				161.6	-69.2636
161.8	-42.8255	-116.363																				161.7	-68.5263	-158.136				161.7	-74.7816	-144.317					161.7	-55.915	-128.69	-69.5174				161.7	-5.06852	-15.9665				161.7	-69.4161
161.9	-42.7426	-117.183																				161.8	-66.0409	-157.613				161.8	-74.6427	-141.968					161.8	-55.6098	-129.369	-69.5651				161.8	-5.87949	-15.6348				161.8	-69.1526
162	-42.7149	-119.563																				161.9	-64.4875	-159.75				161.9	-74.3617	-141.686					161.9	-55.3046	-129.466	-69.6092				161.9	-5.57538	-15.8117				161.9	-69.2497
162.1	-42.8532	-119.153																				162	-64.5319	-161.452				162	-74.0154	-142.72					162	-54.6265	-130.096	-69.6575				162	-5.67675	-16.0549				162	-69.1526
162.2	-42.3002	-116.527																				162.1	-63.9993	-160.797				162.1	-73.679	-140.935					162.1	-54.9995	-129.757	-69.7111				162.1	-5.8288	-15.6127				162.1	-69.4716
162.3	-42.1067	-114.64																				162.2	-64.3544	-159.968				162.2	-73.4467	-142.438					162.2	-55.3046	-129.466	-69.7613				162.2	-6.43703	-16.2319				162.2	-69.319
162.4	-42.4938	-115.87																				162.3	-63.7774	-159.794				162.3	-73.4325	-143.189					162.3	-54.8299	-130.92	-69.8013				162.3	-6.74114	-16.3203				162.3	-69.1665
162.5	-42.2726	-117.512																				162.4	-63.4667	-158.965				162.4	-73.6943	-141.404					162.4	-54.8977	-132.132	-69.8289				162.4	-5.62606	-15.7232				162.4	-69.1526
162.6	-42.4661	-118.578																				162.5	-64.4431	-160.579				162.5	-74.15	-141.498					162.5	-54.7282	-131.696	-69.8415				162.5	-5.27127	-15.878				162.5	-68.792
162.7	-42.3832	-117.676																				162.6	-64.5319	-160.186				162.6	-74.5602	-143.659					162.6	-55.2029	-130.29	-69.8403				162.6	-4.8151	-16.254				162.6	-68.8475
162.8	-42.7702	-117.101																				162.7	-64.4431	-160.056				162.7	-74.6522	-142.344					162.7	-55.6776	-131.308	-69.8347				162.7	-5.47401	-16.4088				162.7	-68.8475
162.9	-42.4938	-116.527																				162.8	-65.0645	-159.75				162.8	-74.3058	-144.599					162.8	-54.7282	-132.859	-69.8424				162.8	-5.06852	-16.3867				162.8	-68.9307
163	-42.162	-115.132																				162.9	-65.242	-159.183				162.9	-73.6053	-143.002					162.9	-54.3891	-132.229	-69.8854				162.9	-6.03154	-16.652				162.9	-68.6117
163.1	-42.2173	-116.937																				163	-64.7538	-158.791				163	-72.7513	-140.559					163	-55.3046	-135.282	-69.9729				163	-5.62606	-16.6963				163	-68.9723
163.2	-41.6367	-117.676																				163.1	-63.6443	-159.096				163.1	-71.9704	-141.592					163.1	-55.2707	-138.627	-70.0865				163.1	-5.1699	-16.4309				163.1	-69.2497
163.3	-41.6367	-117.266																				163.2	-63.6443	-158.747				163.2	-71.448	-142.438					163.2	-55.1012	-137.221	-70.1844				163.2	-5.52469	-16.8068				163.2	-68.9168
163.4	-41.609	-118.168																				163.3	-63.1561	-157.918				163.3	-71.2641	-140.277					163.3	-55.0334	-136.349	-70.2195				163.3	-5.57538	-17.7799				163.3	-68.4175
163.5	-41.7473	-119.153																				163.4	-62.801	-157.569				163.4	-71.3704	-141.122					163.4	-54.2196	-134.119	-70.1554				163.4	-4.71373	-16.7184				163.4	-68.3898
163.6	-42.079	-118.743																				163.5	-63.2004	-158.093				163.5	-71.6346	-140.841					163.5	-55.4403	-132.326	-69.981				163.5	-5.42332	-16.5415				163.5	-68.265
163.7	-41.4985	-117.101																				163.6	-63.4667	-156.871				163.6	-71.9142	-143.096					163.6	-56.5592	-132.277	-69.7241				163.6	-5.72743	-17.0943				163.6	-68.2234
163.8	-41.2773	-116.937																				163.7	-63.9106	-156.653				163.7	-72.1184	-139.525					163.7	-56.2202	-130.581	-69.4521				163.7	-5.8288	-17.1828				163.7	-68.4037
163.9	-41.222	-116.527																				163.8	-64.31	-155.955				163.8	-72.2303	-139.149					163.8	-55.8133	-130.678	-69.2468				163.8	-5.22058	-17.0059				163.8	-68.2788
164	-41.8026	-116.117																				163.9	-64.2212	-155.824				163.9	-72.2821	-139.995					163.9	-55.6776	-132.52	-69.159				163.9	-5.52469	-16.9616				163.9	-68.5424
164.1	-41.7749	-116.609																				164	-64.1769	-156.086				164	-72.296	-140.371					164	-55.4064	-131.065	-69.1716				164	-5.57538	-16.8732				164	-68.1956
164.2	-41.9685	-116.363																				164.1	-63.7774	-157.7				164.1	-72.2447	-139.149					164.1	-55.1012	-129.514	-69.2031				164.1	-5.67675	-16.5415				164.1	-68.265
164.3	-41.9685	-116.691																				164.2	-63.1117	-158.223				164.2	-72.0986	-140.747					164.2	-54.5247	-129.805	-69.1521				164.2	-4.86578	-17.1164				164.2	-68.6256
164.4	-41.3879	-117.594																				164.3	-63.2004	-158.66				164.3	-71.8787	-142.438					164.3	-54.3891	-133.441	-68.9591				164.3	-5.27127	-17.3155				164.3	-68.3621
164.5	-41.6367	-115.624																				164.4	-63.5999	-159.14				164.4	-71.623	-141.78					164.4	-54.796	-133.925	-68.6381				164.4	-4.96715	-16.652				164.4	-68.4591
164.6	-41.8302	-114.886																				164.5	-62.9785	-159.358				164.5	-71.3492	-141.592					164.5	-54.423	-132.132	-68.2596				164.5	-5.67675	-16.4309				164.5	-68.4453
164.7	-41.6367	-114.64																				164.6	-63.1561	-158.616				164.6	-71.0701	-141.31					164.6	-54.4569	-130.193	-67.9015				164.6	-6.13292	-16.6078				164.6	-68.2234
164.8	-41.139	-114.968																				164.7	-63.2448	-158.616				164.7	-70.8168	-144.599					164.7	-55.7454	-128.545	-67.6127				164.7	-6.1836	-16.0771				164.7	-68.0708
164.9	-41.1667	-117.101																				164.8	-62.7566	-158.529				164.8	-70.6273	-141.686					164.8	-55.2029	-128.739	-67.415				164.8	-5.47401	-15.8117				164.8	-67.9044
165	-41.1943	-116.363																				164.9	-62.0465	-157.046				164.9	-70.5261	-138.304					164.9	-54.796	-129.951	-67.3128				164.9	-4.76441	-15.6127				164.9	-68.1679
165.1	-41.609	-116.281																				165	-63.2448	-158.093				165	-70.4934	-137.928					165	-55.7454	-130.387	-67.2956				165	-5.11921	-15.4136				165	-69.0278
165.2	-41.7473	-116.937																				165.1	-63.1561	-157.962				165.1	-70.4526	-138.492					165.1	-55.915	-130.678	-67.3502				165.1	-5.93017	-15.5684				165.1	-67.627
165.3	-42.162	-115.46																				165.2	-62.1796	-157.046				165.2	-70.3299	-140.747					165.2	-55.3385	-132.083	-67.4706				165.2	-4.51099	-15.5242				165.2	-67.1693
165.4	-42.7149	-115.624																				165.3	-61.7802	-156.26				165.3	-70.1221	-139.337					165.3	-55.0673	-132.81	-67.6496				165.3	-5.42332	-16.1655				165.3	-67.1693
165.5	-42.1896	-115.706																				165.4	-62.7566	-156.653				165.4	-69.8926	-137.27					165.4	-55.4403	-130.532	-67.8667				165.4	-5.57538	-16.2319				165.4	-66.9335
165.6	-41.222	-114.64																				165.5	-62.4903	-155.911				165.5	-69.72	-138.21					165.5	-55.6098	-129.854	-68.0916				165.5	-6.38634	-16.254				165.5	-67.0306
165.7	-41.4708	-112.834																				165.6	-62.1353	-155.78				165.6	-69.6528	-136.143					165.6	-56.1523	-131.55	-68.2915				165.6	-5.93017	-15.5684				165.6	-67.2248
165.8	-41.609	-114.722																				165.7	-61.6027	-155.65				165.7	-69.6957	-138.304					165.7	-56.2202	-133.392	-68.4321				165.7	-5.87949	-15.5463				165.7	-67.0167
165.9	-40.6967	-113.901																				165.8	-61.9577	-155.955				165.8	-69.826	-137.928					165.8	-54.3552	-130.484	-68.485				165.8	-5.06852	-15.2367				165.8	-66.8919
166	-40.6414	-113.162																				165.9	-62.0021	-155.432				165.9	-69.9995	-138.68					165.9	-54.1517	-129.321	-68.4399				165.9	-5.62606	-15.2146				165.9	-67.2525
166.1	-41.7749	-116.199																				166	-62.3572	-155.562				166	-70.1661	-138.586					166	-54.796	-129.708	-68.3138				166	-5.22058	-15.1261				166	-67.3773
166.2	-42.4108	-114.886																				166.1	-63.2892	-156.042				166.1	-70.2919	-136.988					166.1	-54.9316	-128.69	-68.1388				166.1	-6.63977	-15.7232				166.1	-67.3912
166.3	-42.3832	-113.737																				166.2	-63.1561	-156.391				166.2	-70.3676	-136.331					166.2	-54.5926	-128.497	-67.9389				166.2	-6.33566	-16.5415				166.2	-67.2941
166.4	-42.1067	-112.998																				166.3	-62.0909	-157.395				166.3	-70.4047	-137.176					166.3	-53.7448	-128.69	-67.7241				166.3	-5.62606	-16.254				166.3	-67.308
166.5	-41.9132	-113.409																				166.4	-61.7358	-157.046				166.4	-70.4211	-136.425					166.4	-54.8638	-129.175	-67.4901				166.4	-6.23429	-16.1434				166.4	-67.5438
166.6	-41.8026	-113.327																				166.5	-62.5791	-157.089				166.5	-70.4373	-138.21					166.5	-55.3724	-127.576	-67.2325				166.5	-6.1836	-16.0549				166.5	-67.2802
166.7	-41.3602	-113.162																				166.6	-62.5347	-157.351				166.6	-70.472	-135.297					166.6	-55.1351	-127.042	-66.9704				166.6	-4.76441	-15.3694				166.6	-67.3219
166.8	-41.3049	-114.475																				166.7	-62.1796	-156.478				166.7	-70.5126	-135.015					166.7	-54.2874	-127.963	-66.7549				166.7	-5.32195	-15.2588				166.7	-67.5299
166.9	-40.6414	-114.64																				166.8	-62.4903	-157.264				166.8	-70.5187	-139.243					166.8	-55.5081	-127.721	-66.6463				166.8	-6.58908	-15.4579				166.8	-67.7379
167	-40.8073	-112.916																				166.9	-62.4459	-158.834				166.9	-70.4689	-138.304					166.9	-55.6776	-127.091	-66.6802				166.9	-5.32195	-14.7502				166.9	-67.2525
167.1	-41.0008	-111.932																				167	-62.0465	-160.448				167	-70.367	-138.304					167	-55.1012	-126.655	-66.842				167	-4.25756	-15.2367				167	-66.8364
167.2	-40.9732	-115.05																				167.1	-62.224	-162.106				167.1	-70.2178	-137.834					167.1	-54.1857	-127.721	-67.0662				167.1	-3.85208	-15.5905				167.1	-66.3787
167.3	-40.7796	-116.281																				167.2	-62.8454	-159.838				167.2	-70.0392	-136.8					167.2	-53.3379	-128.739	-67.2754				167.2	-5.01784	-15.6348				167.2	-67.0167
167.4	-41.4155	-116.117																				167.3	-63.378	-157.002				167.3	-69.8734	-137.458					167.3	-53.8127	-129.417	-67.4231				167.3	-5.67675	-15.48				167.3	-67.0722
167.5	-42.079	-115.46																				167.4	-63.6443	-156.827				167.4	-69.7568	-137.176					167.4	-54.2874	-128.981	-67.5085				167.4	-5.8288	-15.4579				167.4	-66.7948
167.6	-41.2773	-116.609																				167.5	-63.5555	-156.129				167.5	-69.6984	-136.8					167.5	-54.2874	-129.757	-67.5576				167.5	-5.67675	-15.3915				167.5	-66.7255
167.7	-40.8902	-115.132																				167.6	-62.1353	-153.861				167.6	-69.6868	-138.961					167.6	-53.9144	-129.078	-67.5969				167.6	-4.86578	-15.1925				167.6	-67.1277
167.8	-41.4155	-113.245																				167.7	-61.6914	-153.599				167.7	-69.7125	-136.425					167.7	-54.8638	-126.8	-67.632				167.7	-6.08223	-14.6617				167.7	-66.9474
167.9	-41.609	-113.162																				167.8	-62.3572	-154.995				167.8	-69.7859	-135.485					167.8	-55.1351	-126.655	-67.6383				167.8	-6.23429	-13.932				167.8	-66.7532
168	-41.2496	-113.409																				167.9	-63.5555	-156.042				167.9	-69.9566	-135.861					167.9	-54.2535	-125.928	-67.5803				167.9	-6.23429	-14.6175				167.9	-66.5036
168.1	-41.4708	-113.819																				168	-64.5319	-155.737				168	-70.3066	-135.297					168	-53.3379	-125.297	-67.4404				168	-5.87949	-15.3915				168	-66.3371
168.2	-41.0561	-115.378																				168.1	-62.9785	-153.861				168.1	-70.8906	-135.297					168.1	-53.1684	-126.025	-67.2325				168.1	-4.96715	-15.6569				168.1	-66.24
168.3	-40.9455	-116.527																				168.2	-62.2684	-152.727				168.2	-71.6581	-136.425					168.2	-53.6431	-125.879	-66.9999				168.2	-4.8151	-15.8117				168.2	-66.559
168.4	-40.752	-114.147																				168.3	-62.7122	-153.032				168.3	-72.4598	-133.7					168.3	-53.7448	-125.976	-66.8023				168.3	-5.1699	-15.3031				168.3	-66.2955
168.5	-41.3326	-112.588																				168.4	-62.6679	-153.817				168.4	-73.1255	-132.572					168.4	-54.1517	-126.655	-66.6998				168.4	-4.10551	-15.1261				168.4	-66.1291
168.6	-41.7473	-112.588																				168.5	-63.4667	-153.556				168.5	-73.529	-131.727					168.5	-53.9144	-126.461	-66.725				168.5	-4.4603	-16.453				168.5	-66.0181
168.7	-41.8579	-112.342																				168.6	-63.2448	-153.774				168.6	-73.6031	-133.136					168.6	-54.1178	-125.2	-66.8544				168.6	-5.52469	-16.0771				168.6	-66.0875
168.8	-41.3326	-115.296																				168.7	-62.4903	-153.817				168.7	-73.3463	-135.297					168.7	-54.4569	-125.685	-67.0156				168.7	-5.37264	-15.7896				168.7	-66.1291
168.9	-41.0284	-113.819																				168.8	-62.2684	-154.472				168.8	-72.8308	-134.17					168.8	-53.4736	-126.849	-67.1275				168.8	-5.42332	-15.878				168.8	-65.713
169	-40.199	-112.834																				168.9	-61.5139	-154.079				168.9	-72.1768	-132.854					168.9	-52.8632	-125.976	-67.1501				168.9	-5.27127	-15.3473				168.9	-65.6575
169.1	-40.7796	-111.603																				169	-61.2032	-152.421				169	-71.5056	-134.639					169	-53.0667	-125.685	-67.1068				169	-5.72743	-14.6839				169	-65.9904
169.2	-40.5308	-110.865																				169.1	-61.1589	-153.425				169.1	-70.9076	-133.606					169.1	-53.1345	-127.915	-67.0587				169.1	-6.5384	-14.6175				169.1	-66.2539
169.3	-39.8673	-109.47																				169.2	-61.869	-154.254				169.2	-70.4222	-132.103					169.2	-53.8805	-127.673	-67.054				169.2	-5.32195	-15.0819				169.2	-66.2678
169.4	-40.1714	-111.932																				169.3	-62.1353	-152.64				169.3	-70.0489	-133.136					169.3	-54.0161	-127.673	-67.0984				169.3	-4.4603	-15.6127				169.3	-65.9904
169.5	-40.3373	-114.229																				169.4	-62.2684	-152.989				169.4	-69.7851	-134.17					169.4	-53.3379	-127.042	-67.1656				169.4	-5.57538	-16.4751				169.4	-66.0043
169.6	-40.5032	-113.655																				169.5	-61.1589	-154.254				169.5	-69.6399	-134.639					169.5	-52.9649	-126.412	-67.2262				169.5	-5.93017	-16.7405				169.5	-66.24
169.7	-40.5308	-110.783																				169.6	-60.4044	-154.341				169.6	-69.6067	-133.418					169.6	-53.7109	-127.527	-67.2648				169.6	-6.03154	-16.0549				169.6	-66.0875
169.8	-40.6137	-110.947																				169.7	-60.8482	-153.425				169.7	-69.6389	-130.13					169.7	-53.9822	-127.236	-67.2793				169.7	-6.38634	-16.5193				169.7	-65.8794
169.9	-40.8626	-112.506																				169.8	-60.4044	-153.294				169.8	-69.6771	-129.566					169.8	-53.6431	-127.236	-67.2663				169.8	-6.58908	-16.8289				169.8	-66.0459
170	-40.3926	-111.849																				169.9	-60.8038	-153.338				169.9	-69.6812	-131.821					169.9	-52.9649	-125.104	-67.2074				169.9	-5.37264	-16.5193				169.9	-66.0875
170.1	-40.4479	-110.126																				170	-62.0021	-153.25				170	-69.637	-132.572					170	-52.6598	-123.359	-67.0781				170	-4.25756	-15.6569				170	-65.7685
170.2	-40.7243	-110.044																				170.1	-60.8926	-153.425				170.1	-69.5531	-131.727					170.1	-53.0667	-123.407	-66.8745				170.1	-5.52469	-15.7896				170.1	-65.6298
170.3	-40.5584	-111.275																				170.2	-61.292	-154.341				170.2	-69.4599	-132.384					170.2	-53.3718	-124.376	-66.6339				170.2	-6.13292	-15.2809				170.2	-65.2137
170.4	-40.282	-110.208																				170.3	-61.7802	-154.166				170.3	-69.3805	-134.076					170.3	-53.4397	-124.667	-66.4277				170.3	-6.58908	-15.0598				170.3	-65.3524
170.5	-40.4755	-109.306																				170.4	-61.1145	-153.338				170.4	-69.3152	-134.733					170.4	-54.6265	-125.104	-66.329				170.4	-6.5384	-15.6127				170.4	-65.5466
170.6	-40.0055	-111.932																				170.5	-60.8926	-152.291				170.5	-69.2535	-134.733					170.5	-54.6943	-126.267	-66.3671				170.5	-5.42332	-16.1213				170.5	-65.7685
170.7	-39.9226	-110.865																				170.6	-60.715	-152.116				170.6	-69.1843	-133.136					170.6	-53.9144	-125.443	-66.5006				170.6	-4.15619	-15.9223				170.6	-65.2831
170.8	-40.752	-109.306																				170.7	-59.8274	-152.465				170.7	-69.107	-133.982					170.7	-53.6431	-123.019	-66.6394				170.7	-5.32195	-16.254				170.7	-65.075
170.9	-40.5308	-110.701																				170.8	-60.7594	-153.119				170.8	-69.0434	-133.136					170.8	-53.9822	-124.619	-66.6956				170.8	-5.1699	-16.0107				170.8	-65.4079
171	-40.4755	-111.357																				170.9	-61.292	-153.076				170.9	-69.035	-134.358					170.9	-53.6431	-125.54	-66.6279				170.9	-5.8288	-15.9223				170.9	-65.394
171.1	-39.8673	-111.275																				171	-59.8274	-153.119				171	-69.1161	-133.324					171	-53.1684	-125.104	-66.4531				171	-6.74114	-15.8117				171	-65.5466
171.2	-40.0608	-110.865																				171.1	-60.0049	-152.509				171.1	-69.2846	-132.197					171.1	-53.7788	-125.007	-66.2215				171.1	-7.24799	-16.1213				171.1	-65.3247
171.3	-39.9779	-110.044																				171.2	-60.9369	-152.901				171.2	-69.4904	-136.049					171.2	-53.9144	-125.394	-65.9764				171.2	-6.69045	-16.3645				171.2	-65.0473
171.4	-40.2543	-110.865																				171.3	-60.0049	-152.596				171.3	-69.6403	-136.425					171.3	-53.2023	-124.134	-65.7351				171.3	-5.72743	-15.7453				171.3	-65.1305
171.5	-39.9226	-109.962																				171.4	-59.5167	-152.203				171.4	-69.6395	-134.827					171.4	-52.7615	-124.91	-65.496				171.4	-5.52469	-15.878				171.4	-65.1444
171.6	-39.729	-109.716																				171.5	-59.4279	-152.596				171.5	-69.4564	-134.264					171.5	-52.931	-125.588	-65.259				171.5	-5.52469	-15.9665				171.5	-64.7422
171.7	-39.7567	-109.388																				171.6	-60.5819	-153.468				171.6	-69.149	-132.76					171.6	-52.0833	-126.412	-65.0317				171.6	-6.08223	-15.0819				171.6	-64.6035
171.8	-39.3973	-110.619																				171.7	-61.3808	-153.468				171.7	-68.8411	-134.076					171.7	-52.4224	-125.588	-64.8234				171.7	-6.03154	-14.905				171.7	-64.9225
171.9	-39.8396	-110.947																				171.8	-61.4251	-152.727				171.8	-68.6779	-131.539					171.8	-53.3718	-125.297	-64.632				171.8	-5.52469	-15.3473				171.8	-65.0195
172	-40.3096	-111.767																				171.9	-61.4695	-152.64				171.9	-68.775	-129.66					171.9	-53.5753	-124.91	-64.4444				171.9	-5.11921	-16.0107				171.9	-64.9225
172.1	-39.7014	-112.506																				172	-61.7358	-153.512				172	-69.1888	-129.754					172	-53.8805	-124.716	-64.2455				172	-5.8288	-15.5463				172	-64.8947
172.2	-39.5079	-111.932																				172.1	-61.4251	-153.338				172.1	-69.8878	-132.291					172.1	-53.4397	-125.54	-64.0296				172.1	-5.42332	-15.2588				172.1	-65.0195
172.3	-39.812	-111.849																				172.2	-61.6027	-151.942				172.2	-70.7362	-132.572					172.2	-52.6937	-125.734	-63.819				172.2	-5.32195	-15.48				172.2	-65.1166
172.4	-39.8396	-112.342																				172.3	-61.5139	-151.549				172.3	-71.5247	-129.66					172.3	-52.6259	-123.989	-63.6801				172.3	-5.87949	-15.48				172.3	-64.756
172.5	-39.3973	-112.096																				172.4	-61.0257	-150.807				172.4	-72.0623	-128.908					172.4	-52.7615	-122.728	-63.6975				172.4	-5.77812	-14.5954				172.4	-64.4509
172.6	-39.9779	-111.193																				172.5	-61.5583	-150.022				172.5	-72.2473	-131.539					172.5	-52.2529	-122.389	-63.9107				172.5	-4.96715	-14.4627				172.5	-64.3122
172.7	-40.1714	-110.126																				172.6	-61.5139	-150.328				172.6	-72.0791	-131.539					172.6	-52.0494	-122.389	-64.2726				172.6	-4.05482	-13.9762				172.6	-64.6867
172.8	-40.3649	-110.454																				172.7	-60.8926	-149.63				172.7	-71.6401	-130.599					172.7	-51.8799	-122.098	-64.6676				172.7	-4.8151	-14.5954				172.7	-64.8115
172.9	-39.9779	-111.767																				172.8	-60.9369	-150.153				172.8	-71.0487	-130.036					172.8	-52.2529	-122.195	-64.9758				172.8	-6.03154	-15.1261				172.8	-64.5896
173	-40.1437	-111.521																				172.9	-61.4695	-149.804				172.9	-70.4316	-130.693					172.9	-52.558	-122.244	-65.1275				172.9	-5.57538	-14.6839				172.9	-64.6035
173.1	-39.7567	-110.454																				173	-60.5819	-149.673				173	-69.8999	-128.814					173	-53.304	-121.08	-65.1277				173	-5.1699	-14.4627				173	-64.6312
173.2	-39.5079	-110.701																				173.1	-60.5819	-149.237				173.1	-69.515	-130.505					173.1	-53.3379	-120.256	-65.045				173.1	-5.22058	-14.5733				173.1	-64.7699
173.3	-40.4479	-110.701																				173.2	-60.0937	-148.801				173.2	-69.2791	-131.539					173.2	-52.8293	-120.353	-64.9674				173.2	-5.52469	-14.7944				173.2	-64.4093
173.4	-40.5584	-111.849																				173.3	-60.2268	-149.848				173.3	-69.1568	-131.351					173.3	-52.3885	-120.887	-64.9499				173.3	-4.40962	-15.1261				173.3	-64.9086
173.5	-40.1437	-112.342																				173.4	-62.3128	-150.895				173.4	-69.1324	-130.411					173.4	-52.7615	-120.45	-64.9871				173.4	-4.05482	-15.0156				173.4	-63.6465
173.6	-39.5631	-111.111																				173.5	-62.224	-150.458				173.5	-69.2192	-131.257					173.5	-52.8632	-121.08	-65.024				173.5	-5.32195	-14.6617				173.5	-63.5771
173.7	-39.342	-111.111																				173.6	-61.0257	-149.281				173.6	-69.4065	-130.317					173.6	-52.7276	-121.711	-65.0038				173.6	-5.06852	-15.1261				173.6	-63.591
173.8	-39.342	-111.767																				173.7	-61.292	-149.542				173.7	-69.6412	-130.13					173.7	-52.4224	-121.856	-64.9115				173.7	-4.30825	-15.1483				173.7	-63.6187
173.9	-39.5908	-111.603																				173.8	-60.9813	-150.153				173.8	-69.8666	-129.566					173.8	-52.931	-121.08	-64.7715				173.8	-6.23429	-15.1704				173.8	-64.0348
174	-38.7614	-109.962																				173.9	-59.9161	-150.72				173.9	-70.0589	-129.754					173.9	-53.2362	-119.432	-64.6222				173.9	-5.98086	-14.9271				173.9	-63.9239
174.1	-38.789	-109.552																				174	-59.2948	-150.764				174	-70.2295	-130.036					174	-53.6431	-120.838	-64.4914				174	-5.52469	-15.3031				174	-63.8268
174.2	-39.5079	-109.962																				174.1	-59.0285	-151.854				174.1	-70.3927	-127.593					174.1	-52.558	-122.098	-64.3894				174.1	-5.67675	-16.3645				174.1	-63.8268
174.3	-39.5908	-110.454																				174.2	-60.0493	-152.901				174.2	-70.5463	-125.995					174.2	-52.3207	-122.632	-64.3151				174.2	-6.08223	-16.0992				174.2	-64.1042
174.4	-39.1761	-110.29																				174.3	-60.4931	-151.331				174.3	-70.6464	-127.217					174.3	-53.2362	-121.42	-64.2552				174.3	-4.66304	-15.8338				174.3	-64.5757
174.5	-39.342	-109.634																				174.4	-60.1824	-151.113				174.4	-70.6291	-127.781					174.4	-53.7448	-120.79	-64.1792				174.4	-4.35893	-15.9223				174.4	-64.6867
174.6	-39.7567	-109.552																				174.5	-59.6499	-150.764				174.5	-70.4608	-129.566					174.5	-53.8127	-120.887	-64.0522				174.5	-5.62606	-15.5242				174.5	-64.6867
174.7	-39.812	-109.47																				174.6	-59.3392	-150.24				174.6	-70.168	-130.224					174.6	-53.7109	-120.014	-63.8628				174.6	-5.67675	-15.104				174.6	-64.437
174.8	-39.729	-109.552																				174.7	-58.6734	-149.63				174.7	-69.8402	-129.096					174.7	-52.558	-120.305	-63.6362				174.7	-5.27127	-15.0156				174.7	-64.2706
174.9	-39.2037	-108.731																				174.8	-57.9633	-149.237				174.8	-69.5989	-127.311					174.8	-51.9477	-120.353	-63.4246				174.8	-5.37264	-15.0377				174.8	-64.3122
175	-39.0931	-110.044																				174.9	-57.8302	-150.24				174.9	-69.5148	-126.559					174.9	-52.592	-124.28	-63.2765				174.9	-6.23429	-14.905				174.9	-63.702
175.1	-39.1761	-108.567																				175	-57.9189	-151.025				175	-69.5515	-127.969					175	-53.0328	-126.315	-63.2093				175	-5.47401	-14.8829				175	-63.1333
175.2	-40.0608	-108.321																				175.1	-58.7178	-150.502				175.1	-69.5892	-130.411					175.1	-52.7276	-121.468	-63.2024				175.1	-4.40962	-14.1973				175.1	-63.91
175.3	-39.7567	-109.88																				175.2	-59.1616	-149.848				175.2	-69.5147	-131.351					175.2	-52.2868	-121.129	-63.2105				175.2	-5.01784	-14.9492				175.2	-64.1458
175.4	-39.8673	-108.895																				175.3	-59.9161	-150.546				175.3	-69.293	-130.505					175.3	-51.6425	-122.825	-63.1865				175.3	-6.1836	-14.8829				175.3	-63.7713
175.5	-39.9779	-110.29																				175.4	-58.851	-150.24				175.4	-68.9845	-131.727					175.4	-52.1511	-123.213	-63.1058				175.4	-5.98086	-14.8387				175.4	-63.272
175.6	-39.1208	-110.536																				175.5	-58.3184	-151.113				175.5	-68.7038	-130.411					175.5	-51.7103	-124.183	-62.977				175.5	-6.94388	-15.6569				175.5	-63.5633
175.7	-39.2314	-109.141																				175.6	-58.2296	-149.368				175.6	-68.5336	-128.626					175.6	-51.9477	-122.244	-62.8401				175.6	-5.67675	-15.3252				175.6	-63.5494
175.8	-39.2867	-109.47																				175.7	-58.9841	-146.968				175.7	-68.4738	-127.593					175.7	-51.5069	-120.79	-62.7413				175.7	-4.35893	-14.9713				175.7	-63.2304
175.9	-38.9826	-109.88																				175.8	-58.7622	-146.838				175.8	-68.4665	-126.653					175.8	-51.3034	-120.16	-62.7113				175.8	-4.61236	-14.5512				175.8	-63.1194
176	-38.5678	-109.059																				175.9	-58.6291	-146.401				175.9	-68.4624	-128.438					175.9	-52.3546	-120.45	-62.7501				175.9	-4.8151	-14.9492				175.9	-63.5633
176.1	-38.402	-108.731																				176	-58.8954	-146.096				176	-68.4471	-127.875					176	-51.9477	-120.741	-62.8216				176	-6.84251	-15.2809				176	-63.4107
176.2	-38.6508	-109.634																				176.1	-58.9841	-146.314				176.1	-68.4415	-125.902					176.1	-52.2868	-120.305	-62.8647				176.1	-6.58908	-14.2858				176.1	-63.2859
176.3	-39.4802	-107.746																				176.2	-59.2504	-146.227				176.2	-68.4944	-126.089					176.2	-52.0833	-120.353	-62.8229				176.2	-6.03154	-13.9762				176.2	-63.383
176.4	-38.8996	-109.224																				176.3	-59.8274	-147.099				176.3	-68.6344	-127.405					176.3	-51.2356	-119.82	-62.6837				176.3	-5.42332	-13.8656				176.3	-63.2304
176.5	-38.0978	-108.977																				176.4	-59.3392	-147.099				176.4	-68.8385	-127.969					176.4	-50.9983	-120.063	-62.4904				176.4	-5.8288	-14.2416				176.4	-62.9946
176.6	-37.9596	-110.536																				176.5	-59.1616	-146.838				176.5	-69.0481	-128.72					176.5	-51.0322	-120.111	-62.3179				176.5	-5.93017	-14.5069				176.5	-62.9253
176.7	-38.0426	-109.552																				176.6	-60.0937	-146.271				176.6	-69.2038	-129.472					176.6	-51.1	-120.499	-62.2307				176.6	-5.22058	-14.1973				176.6	-63.0501
176.8	-38.4296	-110.126																				176.7	-59.206	-146.75				176.7	-69.2571	-130.599					176.7	-51.6086	-119.966	-62.2502				176.7	-5.27127	-14.5291				176.7	-62.7588
176.9	-38.2914	-108.567																				176.8	-58.9841	-146.619				176.8	-69.1846	-131.351					176.8	-52.1172	-120.45	-62.3492				176.8	-4.71373	-15.3252				176.8	-62.8143
177	-38.5678	-108.731																				176.9	-59.206	-146.445				176.9	-68.9851	-129.942					176.9	-52.592	-121.08	-62.463				176.9	-4.96715	-14.3743				176.9	-63.0917
177.1	-39.3143	-110.044																				177	-59.1616	-147.056				177	-68.6874	-128.626					177	-52.9989	-120.256	-62.5086				177	-5.52469	-14.2637				177	-62.9669
177.2	-39.3973	-109.141																				177.1	-59.0285	-147.448				177.1	-68.363	-128.626					177.1	-52.0155	-118.415	-62.4229				177.1	-5.11921	-14.2858				177.1	-62.8975
177.3	-38.7614	-109.634																				177.2	-59.206	-147.972				177.2	-68.1115	-126.841					177.2	-51.9138	-118.754	-62.202				177.2	-5.32195	-14.0647				177.2	-62.8837
177.4	-38.7614	-111.685																				177.3	-60.0049	-147.405				177.3	-68.0037	-125.714					177.3	-51.7103	-120.256	-61.9105				177.3	-5.32195	-13.7329				177.3	-62.6617
177.5	-39.342	-112.424																				177.4	-59.6055	-146.838				177.4	-68.0243	-128.25					177.4	-50.9983	-120.45	-61.6452				177.4	-4.76441	-14.1752				177.4	-62.3705
177.6	-39.5355	-108.895																				177.5	-59.4279	-147.012				177.5	-68.0604	-129.66					177.5	-51.0322	-120.838	-61.4847				177.5	-4.56167	-14.6175				177.5	-62.5369
177.7	-38.6231	-107.582																				177.6	-59.206	-146.358				177.6	-67.9738	-129.754					177.6	-51.6425	-120.402	-61.4585				177.6	-5.57538	-14.4627				177.6	-62.3705
177.8	-37.7384	-109.141																				177.7	-59.5611	-145.66				177.7	-67.7045	-127.781					177.7	-51.7442	-119.287	-61.5408				177.7	-5.27127	-14.131				177.7	-62.3705
177.9	-37.932	-110.372																				177.8	-59.5611	-145.529				177.8	-67.3188	-126.465					177.8	-51.9816	-119.287	-61.6667				177.8	-5.27127	-14.0204				177.8	-62.2595
178	-38.6508	-108.157																				177.9	-59.9161	-146.663				177.9	-66.9679	-126.747					177.9	-52.0155	-120.16	-61.7682				177.9	-5.11921	-14.0204				177.9	-62.3428
178.1	-39.0378	-107.008																				178	-60.8038	-147.666				178	-66.7911	-127.499					178	-51.6764	-120.402	-61.7976				178	-4.4603	-14.6617				178	-62.4676
178.2	-39.1761	-106.187																				178.1	-61.0257	-148.234				178.1	-66.8287	-127.499					178.1	-51.5747	-120.111	-61.7318				178.1	-4.96715	-14.3964				178.1	-62.1486
178.3	-38.9826	-106.926																				178.2	-58.9841	-147.972				178.2	-67.0089	-125.244					178.2	-50.727	-119.481	-61.5718				178.2	-4.71373	-14.1973				178.2	-61.9683
178.4	-38.4296	-107.993																				178.3	-58.4515	-146.794				178.3	-67.2232	-125.15					178.3	-50.6931	-118.512	-61.3439				178.3	-5.52469	-14.131				178.3	-62.4121
178.5	-39.6184	-106.762																				178.4	-59.0729	-148.408				178.4	-67.3912	-127.311					178.4	-51.1678	-118.996	-61.099				178.4	-5.67675	-14.5069				178.4	-62.3705
178.6	-39.4526	-106.926																				178.5	-58.4071	-149.106				178.5	-67.4767	-128.438					178.5	-52.2529	-118.075	-60.9011				178.5	-5.67675	-14.4406				178.5	-62.0792
178.7	-38.789	-107.911																				178.6	-58.4959	-148.059				178.6	-67.4773	-128.25					178.6	-51.5408	-118.463	-60.8021				178.6	-5.93017	-14.4185				178.6	-62.426
178.8	-38.789	-108.157																				178.7	-58.1409	-147.056				178.7	-67.3977	-126.183					178.7	-51.4391	-119.481	-60.821				178.7	-6.1836	-14.2195				178.7	-62.5231
178.9	-38.3743	-108.977																				178.8	-58.851	-147.012				178.8	-67.2557	-126.653					178.8	-51.2356	-119.675	-60.9323				178.8	-6.74114	-14.5954				178.8	-61.6909
179	-38.3743	-108.895																				178.9	-58.9841	-146.227				178.9	-67.1095	-125.432					178.9	-50.9983	-120.111	-61.0733				178.9	-6.23429	-14.3743				178.9	-61.7741
179.1	-38.5126	-107.664																				179	-59.0729	-145.18				179	-67.0432	-126.747					179	-50.9304	-119.626	-61.1717				179	-4.86578	-13.7108				179	-62.1486
179.2	-38.7614	-105.367																				179.1	-59.6499	-145.311				179.1	-67.1278	-128.25					179.1	-51.7442	-117.881	-61.1758				179.1	-4.66304	-13.7772				179.1	-61.8435
179.3	-38.6784	-105.531																				179.2	-59.4723	-146.183				179.2	-67.3829	-127.875					179.2	-52.0155	-118.027	-61.0691				179.2	-5.06852	-13.6666				179.2	-61.677
179.4	-38.3743	-106.762																				179.3	-58.1852	-146.271				179.3	-67.7738	-127.311					179.3	-51.8799	-118.415	-60.8753				179.3	-4.71373	-13.9099				179.3	-61.8573
179.5	-37.849	-108.075																				179.4	-57.6527	-145.922				179.4	-68.2183	-128.063					179.4	-52.0494	-119.093	-60.6495				179.4	-4.56167	-14.1752				179.4	-62.3705
179.6	-38.8167	-108.075																				179.5	-57.7858	-145.922				179.5	-68.6085	-126.089					179.5	-51.6086	-119.239	-60.4475				179.5	-5.22058	-14.3521				179.5	-62.6063
179.7	-38.8996	-107.993																				179.6	-58.4515	-144.264				179.6	-68.8556	-126.747					179.6	-50.9304	-120.499	-60.3006				179.6	-5.22058	-14.8387				179.6	-62.4121
179.8	-38.872	-106.762																				179.7	-58.9841	-144.613				179.7	-68.9368	-127.969					179.7	-50.9983	-120.16	-60.2141				179.7	-4.91647	-14.6839				179.7	-62.2734
179.9	-38.5126	-106.023																				179.8	-58.3184	-144.438				179.8	-68.8967	-127.593					179.8	-52.1511	-119.578	-60.1719				179.8	-5.47401	-14.9492				179.8	-61.9544
180	-38.6231	-106.187																				179.9	-58.1852	-143.915				179.9	-68.8027	-127.029					179.9	-51.473	-119.19	-60.1526				179.9	-4.96715	-14.7502				179.9	-61.469
180.1	-37.9596	-106.762																				180	-58.6291	-144.918				180	-68.6834	-126.371					180	-50.8287	-118.802	-60.1459				180	-4.76441	-14.7502				180	-61.5106
180.2	-37.8767	-107.172																				180.1	-57.7414	-145.311				180.1	-68.5069	-126.747					180.1	-51.1339	-119.19	-60.1581				180.1	-3.64934	-14.1089				180.1	-61.4967
180.3	-37.5725	-107.336																				180.2	-58.5403	-144.962				180.2	-68.2364	-126.653					180.2	-52.5241	-118.996	-60.2106				180.2	-4.51099	-14.5291				180.2	-61.7186
180.4	-37.5449	-108.321																				180.3	-58.4071	-144.22				180.3	-67.9038	-127.029					180.3	-52.6598	-118.172	-60.3279				180.3	-5.27127	-15.2367				180.3	-61.7741
180.5	-37.7108	-106.844																				180.4	-57.9189	-144.002				180.4	-67.6079	-127.499					180.4	-51.4052	-116.96	-60.509				180.4	-7.14662	-15.3473				180.4	-61.5383
180.6	-37.8767	-107.336																				180.5	-58.0521	-144.307				180.5	-67.4493	-126.183					180.5	-51.0322	-116.815	-60.7149				180.5	-6.23429	-15.7675				180.5	-61.4551
180.7	-38.5955	-105.859																				180.6	-58.6734	-143.784				180.6	-67.465	-124.774					180.6	-50.9644	-116.96	-60.8934				180.6	-4.91647	-16.2097				180.6	-61.7186
180.8	-38.319	-106.68																				180.7	-58.274	-144.133				180.7	-67.6117	-123.365					180.7	-50.3879	-117.639	-61.0089				180.7	-5.01784	-16.6078				180.7	-61.6077
180.9	-38.3467	-106.762																				180.8	-58.0077	-143.958				180.8	-67.8051	-127.029					180.8	-50.4557	-116.815	-61.0508				180.8	-4.86578	-14.9935				180.8	-61.4412
181	-38.4573	-106.598																				180.9	-58.3184	-143.479				180.9	-67.9675	-129.19					180.9	-52.0833	-116.185	-61.0203				180.9	-4.96715	-14.5512				180.9	-61.996
181.1	-38.3467	-105.695																				181	-58.0521	-141.777				181	-68.0456	-126.465					181	-52.4902	-117.639	-60.9253				181	-5.72743	-15.2367				181	-62.0238
181.2	-38.4296	-105.859																				181.1	-58.6291	-141.865				181.1	-67.9961	-125.244					181.1	-51.2695	-117.348	-60.7872				181.1	-5.52469	-14.9713				181.1	-61.1639
181.3	-38.319	-105.531																				181.2	-58.274	-142.301				181.2	-67.7842	-125.056					181.2	-50.0149	-117.106	-60.6364				181.2	-4.51099	-14.9713				181.2	-61.2609
181.4	-37.5449	-106.105																				181.3	-57.6083	-142.868				181.3	-67.4141	-124.868					181.3	-51.1	-117.009	-60.5014				181.3	-5.11921	-15.104				181.3	-60.9836
181.5	-38.0149	-106.269																				181.4	-57.9633	-143.391				181.4	-66.9472	-126.559					181.4	-51.4391	-116.476	-60.4001				181.4	-5.72743	-15.4357				181.4	-61.1361
181.6	-37.5449	-105.859																				181.5	-58.8066	-143.13				181.5	-66.4714	-125.338					181.5	-50.8287	-118.56	-60.3378				181.5	-5.77812	-15.8559				181.5	-61.2332
181.7	-36.8537	-106.515																				181.6	-58.9397	-142.911				181.6	-66.0532	-126.559					181.6	-51.0322	-118.221	-60.311				181.6	-5.22058	-15.9444				181.6	-62.0515
181.8	-37.5449	-105.859																				181.7	-58.0965	-142.083				181.7	-65.711	-128.72					181.7	-51.9138	-117.494	-60.3142				181.7	-5.01784	-15.6348				181.7	-62.3428
181.9	-38.2637	-105.449																				181.8	-57.5195	-141.559				181.8	-65.4387	-126.653					181.8	-50.5575	-116.96	-60.3451				181.8	-5.06852	-15.8117				181.8	-60.9281
182	-38.3743	-105.777																				181.9	-58.6734	-140.73				181.9	-65.2498	-123.553					181.9	-51.0322	-118.802	-60.3988				181.9	-4.20688	-15.4357				181.9	-60.4704
182.1	-38.1255	-105.859																				182	-58.4515	-140.687				182	-65.1872	-125.714					182	-50.8626	-120.16	-60.4571				182	-4.91647	-14.6396				182	-60.3733
182.2	-37.8767	-106.68																				182.1	-58.4959	-140.294				182.1	-65.2826	-124.116					182.1	-51.2017	-118.948	-60.4939				182.1	-5.11921	-15.2588				182.1	-60.5675
182.3	-37.8767	-105.695																				182.2	-57.1644	-141.603				182.2	-65.5072	-124.022					182.2	-51.6764	-117.978	-60.4991				182.2	-3.80139	-15.0156				182.2	-60.4427
182.4	-37.7937	-104.3																				182.3	-56.4543	-141.777				182.3	-65.7797	-125.15					182.3	-50.9644	-118.948	-60.489				182.3	-4.15619	-14.3521				182.3	-60.5813
182.5	-37.4343	-104.218																				182.4	-56.7206	-140.25				182.4	-66.0071	-126.277					182.4	-50.8287	-118.657	-60.489				182.4	-4.66304	-14.8165				182.4	-60.3178
182.6	-37.462	-106.433																				182.5	-57.3864	-140.948				182.5	-66.1336	-123.647					182.5	-51.1339	-116.912	-60.5125				182.5	-5.47401	-15.7011				182.5	-60.0682
182.7	-37.9043	-107.336																				182.6	-57.7414	-140.687				182.6	-66.1657	-121.11					182.6	-52.0494	-116.912	-60.5598				182.6	-6.33566	-14.5069				182.6	-60.1653
182.8	-37.9873	-106.762																				182.7	-57.697	-140.992				182.7	-66.1545	-121.767					182.7	-51.2695	-117.639	-60.6268				182.7	-5.98086	-14.0647				182.7	-60.2901
182.9	-38.1531	-105.695																				182.8	-58.851	-141.952				182.8	-66.1407	-123.553					182.8	-51.2695	-116.524	-60.7081				182.8	-5.42332	-14.1752				182.8	-60.082
183	-38.5126	-105.695																				182.9	-58.4515	-142.781				182.9	-66.1248	-123.741					182.9	-51.1678	-116.524	-60.7994				182.9	-5.93017	-14.905				182.9	-59.9572
183.1	-37.8767	-105.859																				183	-57.2088	-143.086				183	-66.0824	-125.526					183	-50.5914	-118.56	-60.8974				183	-5.67675	-14.7944				183	-60.1098
183.2	-36.909	-104.136																				183.1	-58.2296	-142.781				183.1	-66.0099	-122.613					183.1	-50.4896	-118.899	-60.9911				183.1	-4.91647	-14.4406				183.1	-60.4288
183.3	-37.1025	-102.166																				183.2	-57.8302	-141.777				183.2	-65.969	-123.271					183.2	-49.7776	-117.009	-61.055				183.2	-4.71373	-14.6617				183.2	-60.4704
183.4	-37.462	-104.546																				183.3	-57.9633	-141.297				183.3	-66.0539	-123.928					183.3	-50.2523	-115.846	-61.0577				183.3	-5.32195	-14.2195				183.3	-60.6923
183.5	-37.1302	-107.254																				183.4	-57.6527	-141.297				183.4	-66.2876	-124.304					183.4	-51.1678	-116.767	-60.9758				183.4	-5.67675	-13.6666				183.4	-60.8726
183.6	-37.3514	-106.844																				183.5	-57.0757	-143.173				183.5	-66.5745	-124.21					183.5	-51.2695	-115.991	-60.8015				183.5	-4.91647	-13.8877				183.5	-60.9558
183.7	-37.7108	-105.038																				183.6	-56.4543	-144.177				183.6	-66.755	-123.647					183.6	-50.6253	-114.488	-60.5491				183.6	-5.47401	-14.2195				183.6	-60.6646
183.8	-37.462	-105.202																				183.7	-57.0757	-142.475				183.7	-66.7125	-123.271					183.7	-49.4724	-114.779	-60.256				183.7	-4.86578	-14.0204				183.7	-60.6507
183.9	-37.2684	-105.777																				183.8	-57.5195	-141.995				183.8	-66.4434	-122.425					183.8	-49.2689	-114.343	-59.9735				183.8	-4.51099	-14.0425				183.8	-60.0266
184	-36.992	-104.136																				183.9	-57.8746	-140.687				183.9	-66.0455	-122.049					183.9	-49.5741	-116.621	-59.7485				183.9	-4.96715	-14.6617				183.9	-59.6937
184.1	-37.6002	-105.12																				184	-57.0313	-139.64				184	-65.6633	-121.11					184	-49.3367	-118.366	-59.6136				184	-5.8288	-14.9271				184	-59.6105
184.2	-37.3237	-106.105																				184.1	-56.8094	-140.599				184.1	-65.4252	-119.794					184.1	-49.8115	-117.397	-59.5892				184.1	-5.87949	-14.706				184.1	-59.9434
184.3	-37.2408	-104.136																				184.2	-56.7206	-141.21				184.2	-65.4053	-120.922					184.2	-49.8793	-116.524	-59.6846				184.2	-5.98086	-14.1531				184.2	-59.8047
184.4	-37.5449	-103.807																				184.3	-57.2088	-140.381				184.3	-65.6095	-121.016					184.3	-50.1505	-116.282	-59.8936				184.3	-4.71373	-13.2907				184.3	-59.7076
184.5	-38.0426	-105.777																				184.4	-57.6083	-140.163				184.4	-65.9662	-122.049					184.4	-50.1845	-115.991	-60.1813				184.4	-4.4603	-13.7108				184.4	-60.2762
184.6	-38.1255	-104.382																				184.5	-56.765	-140.425				184.5	-66.346	-120.546					184.5	-50.7609	-116.233	-60.4771				184.5	-5.01784	-14.1089				184.5	-60.0127
184.7	-37.1302	-104.71																				184.6	-56.8538	-140.948				184.6	-66.6148	-121.767					184.6	-50.727	-116.912	-60.6805				184.6	-5.11921	-14.5291				184.6	-59.7492
184.8	-36.522	-104.464																				184.7	-56.9869	-139.945				184.7	-66.7008	-123.365					184.7	-50.1166	-115.603	-60.699				184.7	-6.08223	-14.2195				184.7	-60.0404
184.9	-36.6049	-104.71																				184.8	-56.2324	-139.16				184.8	-66.6205	-122.425					184.8	-50.6931	-114.149	-60.5013				184.8	-6.33566	-13.6666				184.8	-59.985
185	-37.7937	-105.531																				184.9	-56.9425	-139.378				184.9	-66.4612	-121.673					184.9	-51.1	-114.149	-60.1415				184.9	-4.10551	-13.8877				184.9	-59.7076
185.1	-37.6278	-105.695																				185	-57.7414	-139.727				185	-66.3356	-122.331					185	-50.4218	-115.167	-59.7298				185	-4.35893	-14.3964				185	-59.4025
185.2	-38.0702	-105.613																				185.1	-57.5639	-140.294				185.1	-66.3328	-121.204					185.1	-49.7436	-115.846	-59.3784				185.1	-5.01784	-14.5069				185.1	-59.4441
185.3	-37.7937	-105.202																				185.2	-56.8982	-140.643				185.2	-66.4732	-120.452					185.2	-49.9471	-115.555	-59.1593				185.2	-4.8151	-14.1089				185.2	-59.3331
185.4	-38.2084	-105.12																				185.3	-57.1644	-139.683				185.3	-66.7047	-122.331					185.3	-49.9471	-115.894	-59.0816				185.3	-3.90276	-14.2858				185.3	-59.3054
185.5	-37.7661	-104.464																				185.4	-57.4307	-139.422				185.4	-66.9713	-120.358					185.4	-50.1845	-115.797	-59.1013				185.4	-4.10551	-13.9983				185.4	-59.5411
185.6	-36.5496	-103.807																				185.5	-57.9633	-139.814				185.5	-67.2403	-122.519					185.5	-50.2862	-115.506	-59.1588				185.5	-4.91647	-13.7993				185.5	-59.5966
185.7	-36.1902	-104.054																				185.6	-58.0965	-138.724				185.6	-67.4676	-123.741					185.6	-49.2689	-115.555	-59.2161				185.6	-5.42332	-14.2195				185.6	-59.4025
185.8	-36.1349	-102.33																				185.7	-57.4307	-139.465				185.7	-67.5822	-121.673					185.7	-48.9638	-114.44	-59.261				185.7	-5.06852	-14.5069				185.7	-59.2915
185.9	-36.1625	-100.689																				185.8	-56.8538	-139.64				185.8	-67.5029	-119.325					185.8	-49.6758	-114.391	-59.2895				185.8	-4.56167	-14.706				185.8	-58.9586
186	-36.9643	-105.038																				185.9	-56.5431	-139.291				185.9	-67.1784	-119.512					185.9	-50.0488	-116.476	-59.2971				185.9	-5.06852	-13.932				185.9	-59.2083
186.1	-37.2684	-105.613																				186	-56.8538	-138.113				186	-66.647	-118.949					186	-51.0322	-116.767	-59.2842				186	-5.32195	-13.932				186	-59.2221
186.2	-36.992	-104.136																				186.1	-57.7858	-138.156				186.1	-66.0493	-119.137					186.1	-50.9983	-115.506	-59.2641				186.1	-4.35893	-13.8435				186.1	-59.0141
186.3	-36.9367	-104.136																				186.2	-58.274	-139.465				186.2	-65.5638	-120.358					186.2	-50.5235	-115.409	-59.2577				186.2	-4.15619	-13.6887				186.2	-59.2499
186.4	-36.8537	-101.838																				186.3	-58.4515	-140.381				186.3	-65.2963	-122.049					186.3	-50.6931	-116.33	-59.2712				186.3	-4.61236	-14.905				186.3	-59.347
186.5	-36.7708	-102.659																				186.4	-58.0077	-139.945				186.4	-65.2246	-120.546					186.4	-50.354	-115.749	-59.2926				186.4	-4.71373	-14.9713				186.4	-59.3747
186.6	-36.9367	-104.054																				186.5	-56.8094	-138.331				186.5	-65.2399	-117.445					186.5	-49.981	-114.925	-59.2997				186.5	-6.03154	-14.33				186.5	-59.4579
186.7	-37.0196	-102.248																				186.6	-56.9425	-138.505				186.6	-65.2212	-119.512					186.6	-49.8454	-114.391	-59.265				186.6	-4.8151	-14.7502				186.6	-58.9448
186.8	-37.3514	-103.069																				186.7	-56.8538	-137.982				186.7	-65.0985	-117.915					186.7	-49.8454	-113.907	-59.1627				186.7	-4.15619	-13.7993				186.7	-58.4039
186.9	-36.8814	-103.561																				186.8	-56.2768	-138.244				186.8	-64.8787	-117.07					186.8	-49.8793	-114.052	-58.9809				186.8	-4.76441	-13.7551				186.8	-58.5287
187	-36.3008	-104.956																				186.9	-56.4543	-138.2				186.9	-64.6388	-118.103					186.9	-49.8454	-112.986	-58.7331				186.9	-5.37264	-14.4185				186.9	-58.3761
187.1	-36.992	-104.792																				187	-57.342	-138.2				187	-64.4774	-122.519					187	-51.0322	-114.391	-58.4609				187	-5.67675	-14.7944				187	-58.4871
187.2	-37.5725	-104.464																				187.1	-57.9189	-138.68				187.1	-64.4631	-121.298					187.1	-51.5747	-114.44	-58.2165				187.1	-4.00413	-14.4185				187.1	-58.4316
187.3	-36.9643	-103.561																				187.2	-57.697	-138.549				187.2	-64.6088	-119.419					187.2	-51.1	-114.488	-58.0425				187.2	-3.95345	-13.7993				187.2	-58.5426
187.4	-36.8537	-103.561																				187.3	-56.7206	-136.237				187.3	-64.8577	-119.606					187.3	-50.5235	-114.295	-57.9621				187.3	-5.8288	-13.9099				187.3	-58.598
187.5	-37.1855	-103.643																				187.4	-57.1201	-136.063				187.4	-65.1191	-121.016					187.4	-50.1845	-114.052	-57.9674				187.4	-6.43703	-14.1973				187.4	-58.4039
187.6	-36.7984	-103.972																				187.5	-56.8538	-136.106				187.5	-65.31	-120.922					187.5	-50.6931	-114.149	-58.0283				187.5	-5.11921	-14.0425				187.5	-58.7229
187.7	-36.1072	-103.643																				187.6	-56.0993	-136.586				187.6	-65.3783	-119.888					187.6	-50.4218	-113.858	-58.1128				187.6	-4.4603	-14.7502				187.6	-58.6951
187.8	-36.4667	-102.248																				187.7	-56.3212	-137.066				187.7	-65.3044	-121.673					187.7	-50.1166	-114.246	-58.1981				187.7	-4.4603	-14.6175				187.7	-58.5564
187.9	-37.1302	-103.233																				187.8	-56.6319	-136.324				187.8	-65.1	-119.325					187.8	-50.5914	-114.052	-58.2751				187.8	-4.66304	-14.0204				187.8	-58.6258
188	-37.1025	-102.823																				187.9	-55.8774	-136.412				187.9	-64.8014	-118.385					187.9	-51.3373	-114.876	-58.3464				187.9	-4.4603	-15.1261				187.9	-58.3761
188.1	-36.439	-103.069																				188	-56.5875	-137.11				188	-64.4573	-120.076					188	-51.0661	-115.312	-58.4204				188	-4.66304	-14.9492				188	-58.4455
188.2	-36.8814	-102.823																				188.1	-56.2324	-138.026				188.1	-64.1295	-120.076					188.1	-50.9644	-115.652	-58.4929				188.1	-5.22058	-14.3743				188.1	-58.8061
188.3	-36.3837	-103.89																				188.2	-55.8774	-138.2				188.2	-63.8898	-119.512					188.2	-50.0827	-114.634	-58.5386				188.2	-5.87949	-14.4185				188.2	-59.0557
188.4	-35.8031	-102.741																				188.3	-56.6319	-138.593				188.3	-63.7876	-118.197					188.3	-49.8115	-114.149	-58.5295				188.3	-5.8288	-14.905				188.3	-58.7229
188.5	-35.8861	-103.643																				188.4	-55.7442	-138.113				188.4	-63.8325	-117.539					188.4	-50.354	-113.907	-58.4655				188.4	-5.77812	-14.3521				188.4	-58.6951
188.6	-35.1119	-102.741																				188.5	-56.0105	-138.113				188.5	-63.9973	-116.13					188.5	-51.1	-114.585	-58.3846				188.5	-5.27127	-13.932				188.5	-58.3484
188.7	-35.2778	-102.741																				188.6	-56.8094	-137.851				188.6	-64.221	-117.258					188.6	-51.1	-113.567	-58.3464				188.6	-5.06852	-14.4627				188.6	-58.279
188.8	-35.6925	-102.002																				188.7	-56.6319	-137.022				188.7	-64.4344	-119.137					188.7	-49.6758	-113.471	-58.403				188.7	-4.86578	-14.3079				188.7	-58.6812
188.9	-35.5819	-103.643																				188.8	-56.765	-137.546				188.8	-64.5977	-120.264					188.8	-49.7776	-114.004	-58.5773				188.8	-6.13292	-14.0868				188.8	-58.6258
189	-35.969	-103.315																				188.9	-56.5875	-139.116				188.9	-64.7118	-120.358					188.9	-50.4218	-114.052	-58.8524				188.9	-5.57538	-13.9541				188.9	-58.2097
189.1	-36.052	-100.443																				189	-56.7206	-138.898				189	-64.8049	-119.606					189	-50.354	-112.647	-59.1675				189	-4.40962	-13.6003				189	-58.5287
189.2	-35.5267	-100.443																				189.1	-56.2768	-138.026				189.1	-64.8961	-119.606					189.1	-50.0488	-112.986	-59.426				189.1	-3.24386	-14.0868				189.1	-58.1542
189.3	-35.6096	-101.099																				189.2	-56.9425	-138.942				189.2	-64.9832	-118.291					189.2	-49.8115	-113.18	-59.5308				189.2	-4.96715	-14.3964				189.2	-57.7659
189.4	-36.2731	-101.181																				189.3	-56.8538	-138.156				189.3	-65.08	-120.264					189.3	-50.2184	-112.21	-59.4347				189.3	-5.11921	-14.7502				189.3	-58.071
189.5	-36.2178	-100.525																				189.4	-56.9869	-137.328				189.4	-65.2124	-119.888					189.4	-49.608	-112.84	-59.1639				189.4	-4.15619	-14.5069				189.4	-58.1819
189.6	-36.7708	-100.443																				189.5	-57.8302	-136.324				189.5	-65.3644	-118.667					189.5	-50.0149	-112.986	-58.8003				189.5	-4.05482	-14.0425				189.5	-57.8075
189.7	-36.4114	-100.853																				189.6	-58.3184	-136.673				189.6	-65.4746	-120.17					189.6	-50.5914	-112.065	-58.4503				189.6	-4.15619	-14.0204				189.6	-58.1403
189.8	-35.9967	-101.428																				189.7	-57.5639	-137.11				189.7	-65.4906	-121.016					189.7	-50.5914	-112.55	-58.2063				189.7	-4.51099	-13.9983				189.7	-57.7381
189.9	-36.3561	-100.935																				189.8	-56.4987	-137.807				189.8	-65.4068	-119.419					189.8	-50.7609	-112.695	-58.1118				189.8	-5.11921	-13.8435				189.8	-57.8213
190	-36.5772	-100.607																				189.9	-56.3656	-136.848				189.9	-65.2469	-119.606					189.9	-50.6253	-112.501	-58.1488				189.9	-4.96715	-14.2195				189.9	-58.2652
190.1	-36.0796	-101.181																				190	-56.5875	-136.237				190	-65.0442	-117.633					190	-49.981	-112.598	-58.2456				190	-4.61236	-14.3743				190	-58.9864
190.2	-36.1072	-100.689																				190.1	-56.7206	-137.589				190.1	-64.8291	-119.512					190.1	-49.6758	-114.101	-58.3133				190.1	-4.66304	-14.0647				190.1	-57.9184
190.3	-36.6602	-101.838																				190.2	-56.6319	-138.331				190.2	-64.6291	-120.922					190.2	-49.3367	-113.616	-58.2976				190.2	-4.8151	-14.131				190.2	-57.3637
190.4	-36.5496	-101.51																				190.3	-56.6762	-138.156				190.3	-64.4836	-119.794					190.3	-49.2011	-112.889	-58.1984				190.3	-4.61236	-14.2637				190.3	-57.1417
190.5	-35.8861	-99.7044																				190.4	-56.4987	-137.284				190.4	-64.4439	-120.264					190.4	-49.7776	-113.083	-58.0531				190.4	-5.06852	-13.932				190.4	-57.0447
190.6	-34.9184	-99.7865																				190.5	-56.188	-136.455				190.5	-64.5399	-119.043					190.5	-49.4385	-111.629	-57.9118				190.5	-5.42332	-14.3079				190.5	-57.2666
190.7	-34.7249	-100.361																				190.6	-55.3004	-136.63				190.6	-64.7213	-120.828					190.6	-49.608	-110.32	-57.8232				190.6	-4.86578	-13.9762				190.6	-57.2943
190.8	-35.029	-100.935																				190.7	-56.2324	-135.539				190.7	-64.8677	-120.358					190.7	-49.8115	-111.968	-57.8123				190.7	-5.42332	-13.8656				190.7	-57.2666
190.9	-35.2778	-99.9506																				190.8	-56.9869	-136.848				190.8	-64.8797	-115.566					190.8	-50.4557	-112.453	-57.8656				190.8	-5.42332	-13.9099				190.8	-57.0308
191	-35.1949	-99.212																				190.9	-56.2324	-137.415				190.9	-64.7319	-113.311					190.9	-50.2862	-112.162	-57.9441				190.9	-5.27127	-13.4455				190.9	-57.0447
191.1	-35.6649	-97.7349																				191	-55.6111	-137.589				191	-64.4643	-117.164					191	-49.9471	-112.21	-58.0159				191	-5.27127	-14.131				191	-57.2666
191.2	-36.1072	-97.3246																				191.1	-55.3448	-137.197				191.1	-64.1623	-116.412					191.1	-50.4218	-111.532	-58.0738				191.1	-5.72743	-14.3964				191.1	-57.1417
191.3	-35.9414	-99.5403																				191.2	-56.3656	-136.586				191.2	-63.9248	-115.754					191.2	-49.5741	-110.659	-58.1293				191.2	-4.8151	-13.4455				191.2	-57.1556
191.4	-35.9137	-99.9506																				191.3	-55.6554	-135.539				191.3	-63.8232	-118.009					191.3	-48.8281	-110.271	-58.1907				191.3	-3.95345	-13.2464				191.3	-57.4746
191.5	-35.8584	-99.6223																				191.4	-55.3892	-135.321				191.4	-63.8609	-117.727					191.4	-49.1672	-108.963	-58.2524				191.4	-3.80139	-13.357				191.4	-57.3221
191.6	-36.0796	-101.181																				191.5	-55.1672	-135.103				191.5	-63.9616	-117.164					191.5	-49.4385	-109.932	-58.2974				191.5	-4.8151	-13.8435				191.5	-57.6549
191.7	-35.9137	-100.525																				191.6	-55.3448	-136.499				191.6	-64.004	-115.19					191.6	-49.3707	-110.126	-58.3059				191.6	-5.27127	-13.932				191.6	-57.3775
191.8	-35.9414	-100.689																				191.7	-54.9453	-135.975				191.7	-63.8794	-115.566					191.7	-49.2011	-111.823	-58.2607				191.7	-4.86578	-13.5781				191.7	-57.0724
191.9	-35.969	-101.51																				191.8	-56.0993	-135.277				191.8	-63.5584	-117.07					191.8	-49.0655	-111.871	-58.1497				191.8	-4.96715	-14.1089				191.8	-57.8491
192	-36.2731	-100.525																				191.9	-54.8566	-137.022				191.9	-63.1223	-120.452					191.9	-48.7264	-112.647	-57.9695				191.9	-4.61236	-13.7329				191.9	-57.641
192.1	-35.8308	-101.017																				192	-54.9009	-136.542				192	-62.7291	-117.727					192	-48.1839	-111.968	-57.7281				192	-5.27127	-13.7993				192	-57.1972
192.2	-35.8031	-99.9506																				192.1	-54.6347	-135.146				192.1	-62.5251	-115.472					192.1	-48.9638	-110.659	-57.447				192.1	-5.37264	-14.0868				192.1	-57.0169
192.3	-35.5267	-101.838																				192.2	-54.8566	-135.714				192.2	-62.5708	-115.284					192.2	-49.3028	-109.981	-57.1594				192.2	-5.8288	-13.4233				192.2	-56.9614
192.4	-35.3884	-101.674																				192.3	-56.0993	-135.452				192.3	-62.8262	-115.66					192.3	-49.7776	-111.047	-56.9014				192.3	-5.67675	-13.5781				192.3	-57.1279
192.5	-35.7202	-100.033																				192.4	-55.2116	-134.797				192.4	-63.1701	-119.043					192.4	-50.3201	-110.465	-56.7058				192.4	-5.8288	-13.7329				192.4	-57.0031
192.6	-35.3608	-99.13																				192.5	-55.1229	-135.539				192.5	-63.4515	-118.479					192.5	-49.608	-109.641	-56.594				192.5	-6.08223	-13.8877				192.5	-57.0447
192.7	-34.8631	-98.6376																				192.6	-55.1229	-136.673				192.6	-63.5586	-116.694					192.6	-47.6074	-109.641	-56.5673				192.6	-4.61236	-13.6224				192.6	-57.2804
192.8	-34.8078	-98.2273																				192.7	-55.1672	-135.146				192.7	-63.4723	-118.009					192.7	-47.2344	-109.157	-56.5995				192.7	-5.22058	-14.0204				192.7	-56.9198
192.9	-35.1396	-97.0784																				192.8	-54.8566	-134.579				192.8	-63.2626	-118.479					192.8	-48.4551	-108.526	-56.6326				192.8	-6.43703	-13.8214				192.8	-56.3373
193	-35.3055	-97.0784																				192.9	-55.5223	-134.492				192.9	-63.0369	-115.848					192.9	-48.5908	-109.447	-56.6012				192.9	-5.57538	-13.8877				192.9	-56.4622
193.1	-34.5037	-99.4582																				193	-56.1437	-133.401				193	-62.8906	-114.439					193	-47.9465	-108.817	-56.4735				193	-5.01784	-14.2195				193	-56.4622
193.2	-35.1119	-99.212																				193.1	-54.9897	-133.576				193.1	-62.8764	-113.781					193.1	-48.2517	-109.593	-56.2731				193.1	-5.01784	-14.131				193.1	-56.6979
193.3	-35.2502	-99.212																				193.2	-54.5903	-134.797				193.2	-63.0199	-116.412					193.2	-49.6419	-109.254	-56.0654				193.2	-4.51099	-13.6887				193.2	-56.6147
193.4	-35.2778	-101.428																				193.3	-54.5015	-136.063				193.3	-63.3252	-118.573					193.3	-49.6419	-108.769	-55.9195				193.3	-3.95345	-13.2685				193.3	-56.5454
193.5	-35.3055	-100.279																				193.4	-54.679	-136.368				193.4	-63.7447	-118.197					193.4	-48.6925	-108.72	-55.8826				193.4	-5.22058	-13.0474				193.4	-56.9337
193.6	-35.499	-97.7349																				193.5	-55.3448	-135.539				193.5	-64.1689	-118.761					193.5	-48.116	-108.187	-55.9774				193.5	-6.58908	-13.3128				193.5	-57.1556
193.7	-35.499	-98.8017																				193.6	-55.6998	-136.15				193.6	-64.4635	-118.667					193.6	-49.3367	-108.575	-56.1969				193.6	-5.32195	-13.4012				193.6	-56.7534
193.8	-35.3884	-100.361																				193.7	-55.2116	-136.237				193.7	-64.5335	-117.727					193.7	-48.8959	-108.623	-56.5032				193.7	-4.25756	-13.4233				193.7	-56.6286
193.9	-35.0843	-100.197																				193.8	-54.679	-135.757				193.8	-64.3759	-115.378					193.8	-49.0655	-108.139	-56.8396				193.8	-4.71373	-13.7108				193.8	-56.6979
194	-34.9461	-98.8838																				193.9	-54.7234	-136.106				193.9	-64.0776	-113.593					193.9	-49.3028	-108.672	-57.1533				193.9	-5.57538	-13.6666				193.9	-56.4067
194.1	-35.4161	-98.3094																				194	-53.2588	-136.193				194	-63.7403	-115.566					194	-49.4385	-109.06	-57.4013				194	-5.32195	-14.0647				194	-56.476
194.2	-34.7525	-99.212																				194.1	-53.9689	-135.103				194.1	-63.4236	-116.694					194.1	-48.9977	-108.914	-57.5482				194.1	-4.61236	-13.8214				194.1	-56.6425
194.3	-34.5866	-99.7865																				194.2	-55.4779	-134.667				194.2	-63.1542	-115.66					194.2	-48.5569	-109.06	-57.5779				194.2	-4.66304	-14.2195				194.2	-56.8366
194.4	-34.8355	-99.5403																				194.3	-56.2768	-133.445				194.3	-62.9466	-116.882					194.3	-48.862	-108.769	-57.5078				194.3	-4.71373	-13.9983				194.3	-56.6425
194.5	-35.1396	-98.8017																				194.4	-55.256	-132.18				194.4	-62.7988	-116.882					194.4	-48.5569	-107.654	-57.3874				194.4	-5.27127	-13.4233				194.4	-56.5038
194.6	-34.9461	-99.0479																				194.5	-54.8566	-132.485				194.5	-62.6936	-117.633					194.5	-48.4551	-106.975	-57.2806				194.5	-4.66304	-13.6887				194.5	-56.1986
194.7	-35.3331	-100.935																				194.6	-55.4779	-132.66				194.6	-62.6224	-117.445					194.6	-48.9977	-108.284	-57.2418				194.6	-4.61236	-13.9762				194.6	-55.7964
194.8	-35.2502	-101.264																				194.7	-55.7442	-132.485				194.7	-62.6088	-116.412					194.7	-48.862	-108.187	-57.3038				194.7	-4.00413	-13.7108				194.7	-55.8242
194.9	-34.6972	-99.4582																				194.8	-56.2768	-132.878				194.8	-62.7077	-118.197					194.8	-47.9804	-107.993	-57.472				194.8	-4.76441	-13.6445				194.8	-55.9629
195	-34.5866	-97.817																				194.9	-54.1021	-134.448				194.9	-62.9664	-118.385					194.9	-48.5569	-108.672	-57.7089				194.9	-5.52469	-13.4897				194.9	-56.157
195.1	-34.6972	-97.6529																				195	-54.5459	-136.412				195	-63.3717	-116.6					195	-48.8959	-107.654	-57.9407				195	-4.96715	-13.6224				195	-56.1709
195.2	-34.2825	-98.5555																				195.1	-54.8566	-136.368				195.1	-63.8301	-115.003					195.1	-49.0316	-107.169	-58.0894				195.1	-4.25756	-13.4676				195.1	-56.4344
195.3	-33.8402	-96.1758																				195.2	-54.5459	-135.103				195.2	-64.225	-114.157					195.2	-49.0655	-107.363	-58.1066				195.2	-4.56167	-14.0204				195.2	-56.1709
195.4	-34.3931	-95.7655																				195.3	-56.188	-134.318				195.3	-64.4761	-113.123					195.3	-48.4212	-106.927	-57.987				195.3	-4.20688	-13.5118				195.3	-56.2264
195.5	-34.559	-98.7197																				195.4	-56.3656	-133.532				195.4	-64.5551	-114.627					195.4	-48.0482	-107.702	-57.7582				195.4	-4.40962	-12.6936				195.4	-55.7409
195.6	-34.6143	-98.3094																				195.5	-55.4335	-134.187				195.5	-64.4662	-117.351					195.5	-47.7091	-108.672	-57.4569				195.5	-3.49728	-13.3791				195.5	-55.6855
195.7	-34.7802	-96.8323																				195.6	-55.256	-133.227				195.6	-64.2426	-116.318					195.6	-48.1839	-108.866	-57.1185				195.6	-3.64934	-13.8656				195.6	-56.0599
195.8	-35.2225	-96.9964																				195.7	-55.0785	-133.401				195.7	-63.9259	-115.754					195.7	-48.2856	-108.042	-56.7732				195.7	-4.96715	-14.0425				195.7	-55.9351
195.9	-34.9461	-96.3399																				195.8	-54.679	-134.492				195.8	-63.5423	-117.633					195.8	-48.0143	-107.218	-56.4524				195.8	-5.42332	-13.9762				195.8	-55.6161
196	-34.3378	-96.9964																				195.9	-56.188	-134.492				195.9	-63.1111	-117.539					195.9	-48.5569	-107.363	-56.1998				195.9	-4.96715	-14.131				195.9	-55.5884
196.1	-34.5314	-97.9811																				196	-56.5431	-133.576				196	-62.658	-115.284					196	-49.0655	-106.394	-56.072				196	-4.91647	-13.6003				196	-55.6993
196.2	-35.1396	-96.504																				196.1	-55.6554	-132.834				196.1	-62.229	-115.566					196.1	-48.7264	-106.2	-56.1137				196.1	-5.01784	-13.2685				196.1	-56.0599
196.3	-34.8078	-97.1605																				196.2	-54.1464	-132.704				196.2	-61.8966	-114.721					196.2	-47.8448	-108.236	-56.3257				196.2	-4.10551	-12.8926				196.2	-55.6716
196.4	-34.3931	-97.1605																				196.3	-54.3684	-131.569				196.3	-61.7544	-113.123					196.3	-47.9126	-107.072	-56.6559				196.3	-4.00413	-12.8484				196.3	-55.5329
196.5	-34.0061	-95.6013																				196.4	-54.8566	-132.267				196.4	-61.8604	-112.278					196.4	-48.5569	-105.667	-57.0233				196.4	-4.8151	-13.6887				196.4	-55.2555
196.6	-34.5037	-96.2578																				196.5	-55.4779	-131.526				196.5	-62.1855	-114.815					196.5	-48.9977	-107.072	-57.3526				196.5	-4.61236	-13.4012				196.5	-55.3387
196.7	-34.559	-95.6834																				196.6	-55.9661	-131.787				196.6	-62.6082	-115.378					196.6	-48.489	-106.782	-57.5913				196.6	-4.86578	-13.2464				196.6	-55.8103
196.8	-34.5866	-95.109																				196.7	-55.4779	-132.355				196.7	-62.9721	-115.003					196.7	-47.7431	-107.218	-57.7112				196.7	-4.96715	-13.932				196.7	-55.5329
196.9	-34.559	-96.7502																				196.8	-54.679	-131.177				196.8	-63.1588	-113.969					196.8	-48.6247	-107.266	-57.7038				196.8	-4.86578	-13.8656				196.8	-55.1862
197	-34.1996	-97.6529																				196.9	-55.4779	-131.395				196.9	-63.1485	-114.627					196.9	-49.2689	-107.363	-57.576				196.9	-4.8151	-13.8656				196.9	-55.0613
197.1	-33.8402	-96.5861																				197	-55.2116	-131.7				197	-63.0281	-112.09					197	-48.7603	-107.072	-57.3538				197	-5.77812	-14.0647				197	-54.9088
197.2	-33.7296	-96.9964																				197.1	-54.5015	-132.965				197.1	-62.9361	-111.902					197.1	-48.8959	-105.958	-57.0847				197.1	-5.87949	-13.5781				197.1	-54.8117
197.3	-34.1719	-95.8475																				197.2	-54.9453	-132.311				197.2	-62.9978	-112.09					197.2	-49.1333	-106.685	-56.8367				197.2	-5.37264	-13.2907				197.2	-54.7285
197.4	-34.3102	-97.817																				197.3	-54.9009	-132.791				197.3	-63.2654	-113.217					197.3	-49.235	-107.606	-56.674				197.3	-5.1699	-13.7993				197.3	-54.6869
197.5	-34.6696	-97.9811																				197.4	-55.6998	-132.573				197.4	-63.671	-115.19					197.4	-48.5569	-106.588	-56.6274				197.4	-5.52469	-13.7772				197.4	-55.2833
197.6	-34.2825	-97.7349																				197.5	-55.4335	-131.657				197.5	-64.0452	-112.748					197.5	-47.6752	-106.733	-56.6946				197.5	-5.37264	-13.8214				197.5	-55.3249
197.7	-34.1443	-98.5555																				197.6	-54.5459	-131.526				197.6	-64.2183	-112.748					197.6	-48.489	-106.588	-56.8422				197.6	-4.91647	-13.9541				197.6	-55.6855
197.8	-33.619	-98.1452																				197.7	-53.9689	-131.918				197.7	-64.124	-112.842					197.7	-48.5569	-105.861	-57.0097				197.7	-4.71373	-13.6445				197.7	-55.2833
197.9	-34.1996	-97.6529																				197.8	-53.2144	-132.136				197.8	-63.8272	-113.969					197.8	-47.9804	-106.83	-57.1356				197.8	-4.05482	-13.158				197.8	-54.9365
198	-34.5314	-98.1452																				197.9	-54.1021	-131.264				197.9	-63.4679	-113.593					197.9	-48.2178	-107.169	-57.1933				197.9	-4.40962	-13.0916				197.9	-54.9088
198.1	-34.2549	-98.0632																				198	-54.2796	-132.224				198	-63.1814	-113.875					198	-48.4551	-106.103	-57.1993				198	-4.71373	-13.8214				198	-54.8117
198.2	-33.9508	-97.9811																				198.1	-54.1021	-132.66				198.1	-63.0213	-115.566					198.1	-48.3873	-105.037	-57.1825				198.1	-5.57538	-13.8435				198.1	-54.8394
198.3	-33.4531	-98.3094																				198.2	-54.4571	-131.787				198.2	-62.9314	-113.311					198.2	-48.0143	-105.667	-57.1493				198.2	-6.33566	-13.4897				198.2	-54.6453
198.4	-33.6743	-97.1605																				198.3	-54.5903	-131.918				198.3	-62.8096	-112.842					198.3	-48.4551	-106.2	-57.0863				198.3	-4.66304	-13.7772				198.3	-55.4774
198.5	-34.1166	-96.7502																				198.4	-55.0785	-130.828				198.4	-62.6169	-109.741					198.4	-49.235	-107.896	-56.9865				198.4	-4.76441	-13.3349				198.4	-55.3387
198.6	-34.0337	-96.7502																				198.5	-54.5015	-130.042				198.5	-62.3979	-112.56					198.5	-49.2011	-108.187	-56.865				198.5	-4.86578	-12.5609				198.5	-54.465
198.7	-33.9784	-96.6681																				198.6	-53.1257	-130.828				198.6	-62.2218	-111.526					198.6	-48.7264	-107.363	-56.7487				198.6	-5.11921	-13.4455				198.6	-54.1876
198.8	-34.4484	-98.4735																				198.7	-52.7262	-131.482				198.7	-62.1414	-112.654					198.7	-48.6586	-106.297	-56.6655				198.7	-4.40962	-14.2195				198.7	-54.4234
198.9	-34.9461	-98.9658																				198.8	-52.7706	-130.959				198.8	-62.1788	-114.251					198.8	-48.9638	-105.958	-56.6336				198.8	-3.95345	-13.4676				198.8	-54.9643
199	-34.4761	-95.6013																				198.9	-53.2588	-129.999				198.9	-62.3053	-114.533					198.9	-48.6247	-105.521	-56.6449				198.9	-5.11921	-12.583				198.9	-54.6591
199.1	-33.8678	-95.6013																				199	-53.6139	-130.697				199	-62.4639	-115.942					199	-48.3195	-105.764	-56.6635				199	-6.28497	-12.7599				199	-54.673
199.2	-34.3102	-98.3094																				199.1	-52.1936	-130.871				199.1	-62.6319	-114.251					199.1	-48.4212	-105.764	-56.6411				199.1	-5.57538	-13.4233				199.1	-54.6453
199.3	-35.0567	-96.5861																				199.2	-52.5043	-129.781				199.2	-62.8314	-110.868					199.2	-48.3873	-105.521	-56.5402				199.2	-5.06852	-13.4233				199.2	-54.2985
199.4	-34.9184	-95.7655																				199.3	-53.747	-129.781				199.3	-63.0841	-109.177					199.3	-48.5908	-104.843	-56.3559				199.3	-5.06852	-13.2243				199.3	-54.3263
199.5	-34.8908	-97.3246																				199.4	-53.6139	-131.133				199.4	-63.3756	-112.09					199.4	-48.7603	-105.182	-56.121				199.4	-5.52469	-13.4455				199.4	-54.146
199.6	-34.9737	-96.6681																				199.5	-54.1908	-132.224				199.5	-63.6464	-112.842					199.5	-47.7431	-106.2	-55.8872				199.5	-4.61236	-13.6445				199.5	-54.2708
199.7	-34.3931	-95.0269																				199.6	-54.3684	-130.828				199.6	-63.8017	-113.499					199.6	-47.777	-105.473	-55.6999				199.6	-4.05482	-13.4233				199.6	-54.3817
[truncated: 7,504 more rows]
[truncated: 1 more columns]

## Sheet: 2
Figure 2B				Figure 2C				Figure 2D						Figure 2E						Figure 2F						Figure 2G
								Summary		Exemplar				Summary		Exemplar				Summary		Exemplar				Summary		Exemplar
WT	FOXRED1	NDUFB10		WT	FOXRED1	NDUFB10		Control	Rotenone	Time (ms)	Control	Rotenone		Control	Rotenone	Time (ms)	Control	Rotenone		Control	Blue Light	Time (ms)	Control	Blue Light		Control	Rotenone	Time (ms)	Control	Rotenone
2.58538	0.97595	1.18988		1092	2606.24	1566.24		57.6848	85.5005	0	-1.63571	-2.8007		31.4439	16.6026	0	-1.77132	-1.90856		63.4462	114.432	0	-1.08139	-2.28605		48.1507	11.8205	0	0.725836	0.715029
0.74466	1.64976	1.05046		381.68	1855.36	2196.48		64.0937	105.849	0.1	-2.77163	-2.19185		39.1345	33.0316	0.1	-1.84616	-1.71771		67.9522	122.566	0.1	-0.878631	-2.03515		63.4451	19.771	0.1	0.681846	0.814339
0.22945	1.61826	2.48146		402.48	1617.2	48577.4		90.1842	113.135	0.2	-2.63532	-2.61804		50.6807	34.1678	0.2	-2.0208	-2.21394		72.3732	205.059	0.2	0.270348	-2.20242		74.3926	28.2622	0.2	0.637856	1.2513
1.57536	1.09308	1.90975		655.2	1735.76	11855		134.597	124.465	0.3	-2.63532	-2.19185		90.5867	59.1005	0.3	-1.9709	-2.48113		88.8176	239.982	0.3	-0.878631	-2.42545		99.7579	28.6943	0.3	0.505886	1.29103
0.77019	0.54204	3.99402		247.52	1040	7480.72		338.528	178.072	0.4	-2.31726	-1.583		108.61	69.538	0.4	-2.74429	-2.02308		102.416	292.211	0.4	-1.48691	-3.15029		148.018	65.4313	0.4	0.857807	1.19172
1.3395	0.82413	1.25029		2018.64	3680.56	5347.68				0.5	-1.68115	-2.43539		186.416	152.526	0.5	-2.29523	-2.25211		105.989	311.596	0.5	-1.89244	-3.20605		154.713	82.1671	0.5	0.461896	1.11227
0.56255	0.71928	1.73685		477.36	1067.04	21672.6				0.6	-1.3631	-2.3745		280.338	161.514	0.6	-1.42204	-2.67199		109.704	620.109	0.6	-1.01381	-2.78787		165.208	105.529	0.6	0.615861	1.19172
0.49997	0.54708	1.24714		407.68	996.32	3970.72				0.7	-1.77202	-2.49627				0.7	-1.2973	-2.71016		111.592		0.7	-0.878631	-2.89939		220.882	117.383	0.7	0.857807	0.675305
1.38622	1.7005	2.1598		616.72	773.76	8489.52				0.8	-2.77163	-1.94831				0.8	-1.79626	-1.67954		112.401		0.8	-0.135174	-3.06666		268.295	124.754	0.8	0.241945	0.476686
0.99501	1.0748	1.91171		653.12	1970.8	2179.84				0.9	-2.13552	-1.27858				0.9	-1.82121	-1.67954				0.9	0.337935	-2.36969			164.16	0.9	0.17596	0.297929
1.23533	1.37326	1.37561		834.08	4560.4	1312.48				1	-1.68115	-1.94831				1	-1.62163	-1.87039				1	-0.608283	-2.75999			165.914	1	0.747831	0.754753
1.22053	1.93539	1.75059		459.68	742.56	9116.64				1.1	-2.63532	-1.76566				1.1	-1.54678	-2.17576				1.1	-1.21657	-3.23393			165.932	1.1	0.747831	1.23144
1.84445	1.06936	1.6456		345.28	1319.76	24475.4				1.2	-2.31726	-1.64389				1.2	-1.47194	-2.09942				1.2	-1.21657	-3.0109			174.685	1.2	0.527881	1.29103
0.73894	1.504	0.88938		588.64	1472.64	1191.84				1.3	-1.77202	-2.92246				1.3	-1.54678	-1.56502				1.3	-1.35174	-2.28605			235.05	1.3	0.659851	1.03282
1.08	1.37359	1.49481		573.04	959.92	2107.04				1.4	-1.77202	-1.76566				1.4	-2.12059	-1.60319				1.4	-0.811044	-2.39757			254.125	1.4	0.637856	0.893787
2.31428	0.53168	0.75064		391.04	2024.88	3822				1.5	-1.45397	-1.40035				1.5	-2.12059	-2.25211				1.5	-0.743457	-2.81575			271.228	1.5	0.989777	0.397239
1.77196	0.41102	1.40522		4985.76	1301.04	5850				1.6	-2.68075	-1.82654				1.6	-1.99585	-2.40479				1.6	-0.473109	-2.59272				1.6	0.879802	0.158895
1.8444	1.69474	1.98039		836.16	1132.56	1999.92				1.7	-2.63532	-1.583				1.7	-1.64657	-2.09942				1.7	0	-1.67272				1.7	0.527881	0.139033
2.43831	1.51461	3.36455		408.72	550.16	10187.8				1.8	-2.18095	-1.88743				1.8	-1.47194	-2.82468				1.8	-0.067587	-2.67636				1.8	0.571871	0.476686
0.96853	1.12893	2.36392		1196	3472.56	1824.16				1.9	-2.49901	-2.00919				1.9	-1.94595	-2.86285				1.9	-1.28415	-3.09454				1.9	0.17596	0.933511
0.86019	1.01055	1.29818		422.24	1672.32	1744.08				2	-2.27183	-2.86158				2	-2.09564	-2.67199				2	-1.89244	-3.17817				2	0.395911	0.774615
0.53112	1.27563	0.83384		839.28	4871.36	3841.76				2.1	-2.45357	-2.67893				2.1	-1.24741	-2.59565				2.1	-0.811044	-2.20242				2.1	0.593866	0.794477
1.3371	0.66734	2.21084		3600.48	914.16	53833.5				2.2	-1.59028	-2.3745				2.2	-0.898132	-2.06125				2.2	-0.270348	-2.34181				2.2	0.637856	0.734891
0.59168	1.36052	0.37525		476.32	1329.12	1605.76				2.3	-1.63571	-3.22689				2.3	-1.94595	-2.74833				2.3	-0.337935	-2.4812				2.3	0.153965	0.556134
1.04428	0.79693	1.0817		869.44	198.64	1318.72				2.4	-2.04464	-2.73981				2.4	-1.79626	-2.13759				2.4	-1.21657	-2.53696				2.4	0.0439901	0.61572
0.58374	0.34343	1.56434		393.12	17683.1	2795.52				2.5	-2.3627	-1.583				2.5	-1.77132	-1.03062				2.5	-0.067587	-2.70423				2.5	0.637856	0.973234
0.44619	1.35154	1.37003		900.64	1044.16	2145.52				2.6	-1.77202	-1.46123				2.6	-1.47194	-1.60319				2.6	0.202761	-1.97939				2.6	0.703841	0.893787
0.90254	1.64104	1.96188		687.44	711.36	3796				2.7	-1.31766	-3.166				2.7	-1.89606	-2.21394				2.7	0.811044	-2.06302				2.7	0.285936	0.913649
0.73679	1.76125	0.83096		442	552.24	17245.3				2.8	-1.09048	-2.31362				2.8	-2.17048	-2.55748				2.8	-1.82485	-2.64848				2.8	-0.13197	0.854063
1.67228	0.7948	1.36562		550.16	1133.6	3049.28				2.9	-1.09048	-1.583				2.9	-2.44491	-2.40479				2.9	-5.54213	-2.64848				2.9	0.351921	0.814339
0.48171	1.78591	1.79225		663.52	718.64	1849.12				3	-1.4994	-1.64389				3	-1.77132	-2.59565				3	-2.70348	-2.67636				3	0.241945	0.496548
0.85603	0.6612	0.61578		326.56	2268.24	2622.88				3.1	-1.27222	-2.86158				3.1	-1.49689	-2.40479				3.1	-0.946218	-2.39757				3.1	0.021995	0.774615
0.73796	0.60348	1.75939		501.28	506.48	4046.64				3.2	-1.95377	-3.47043				3.2	-1.47194	-2.13759				3.2	-0.608283	-1.92363				3.2	-0.351921	0.893787
1.05371	0.602	1.77357		816.4	1344.72	2038.4				3.3	-1.18135	-2.73981				3.3	-1.921	-1.71771				3.3	-1.28415	-1.78424				3.3	-0.13197	0.774615
0.97164	1.26368	1.37497		889.2	2037.36	32847.4				3.4	-1.3631	-2.19185				3.4	-2.19543	-2.36662				3.4	-0.946218	-2.45333				3.4	-0.0659851	0.635582
0.64145	0.85824	1.75544		720.72	404.56	1820				3.5	-2.22639	-2.43539				3.5	-2.07069	-2.63382				3.5	-1.28415	-2.75999				3.5	-0.0879802	0.734891
0.45341	1.76989	2.78237		481.52	921.44	3204.24				3.6	-1.27222	-1.94831				3.6	-2.04574	-3.09187				3.6	-0.540696	-2.28605				3.6	-0.241945	0.873925
0.3399	2.06652	2.41651		711.36	2135.12	3567.2				3.7	-1.72659	-2.61804				3.7	-1.921	-2.59565				3.7	-0.270348	-2.45333				3.7	0.197955	1.46978
0.76514	1.57952	1.74435		478.4	1309.36	752.96				3.8	-2.99881	-3.10512				3.8	-1.37215	-2.63382				3.8	-1.68968	-2.73211				3.8	0.681846	1.37047
1.20934	2.53426	0.92141		601.12	1323.92	1203.28				3.9	-1.99921	-1.27858				3.9	-1.07277	-2.67199				3.9	-0.811044	-1.81212				3.9	0.527881	0.993096
1.04263	1.70727	2.57848		723.84	757.12	223.6				4	-1.90833	-1.88743				4	-1.57173	-1.67954				4	-0.67587	-2.17454				4	0.373916	0.695167
1.90127	1.32948	1.8523		471.12	1588.08	4369.04				4.1	-1.68115	-1.82654				4.1	-1.87111	-1.48868				4.1	-1.08139	-3.17817				4.1	0.835812	0.456824
1.4434	1.04448	1.46455		436.8	2107.04	375.44				4.2	-1.90833	-1.64389				4.2	-2.09564	-2.32845				4.2	-0.743457	-2.00727				4.2	0.769826	0.496548
0.47199	1.68624	1.79167		861.12	579.28	5837.52				4.3	-2.04464	-2.67893				4.3	-2.19543	-2.06125				4.3	-0.946218	-1.92363				4.3	-0.505886	0.734891
1.58931	2.73355	0.86623		16186.6	776.88	4780.88				4.4	-1.72659	-4.44458				4.4	-2.39502	-1.45051				4.4	-1.75726	-1.42181				4.4	-0.351921	0.61572
0.84681	1.25483	1.44144		720.72	1902.16	1134.64				4.5	-1.8629	-3.40954				4.5	-2.09564	-2.21394				4.5	-2.43313	-2.14666				4.5	0.0659851	1.11227
0.69371	1.72378	2.42647		1200.16	892.32	920.4				4.6	-2.49901	-2.00919				4.6	-1.67152	-2.29028				4.6	-0.811044	-2.89939				4.6	0.461896	0.536272
1.25394	0.71321	1.81285		1420.64	7407.92	4224.48				4.7	-2.40814	-3.22689				4.7	-1.921	-2.48113				4.7	-1.62209	-2.45333				4.7	0.593866	0.933511
1.36932	0.70799	1.61654		876.72	512.72	4398.16				4.8	-0.499802	-3.22689				4.8	-2.07069	-3.39725				4.8	-0.946218	-2.73211				4.8	-0.0659851	0.953372
1.51872	1.68934	1.85261		416	2342.08	879.84				4.9	-1.40853	-2.07008				4.9	-2.07069	-2.74833				4.9	-1.68968	-2.28605				4.9	-0.197955	0.814339
0.31047	1.47124	1.36606		482.56	1518.4	3434.08				5	-1.45397	-2.19185				5	-1.79626	-2.06125				5	-1.35174	-2.17454				5	0.351921	0.814339
0.60332	1.01655	1.52209		1148.16	1254.24	2962.96				5.1	-0.726984	-4.14016				5.1	-1.54678	-2.32845				5.1	-1.21657	-2.53696				5.1	0.439901	0.913649
1.23309	2.45491	0.86817		602.16	1275.04	8294				5.2	-0.363492	-4.26193				5.2	-1.57173	-2.51931				5.2	-1.68968	-3.09454				5.2	0.0879802	0.536272
2.0434	0.90412	3.3933		506.48	1269.84	14686.9				5.3	-1.59028	-3.47043				5.3	-1.2973	-2.09942				5.3	0.811044	-3.20605				5.3	0	0.873925
1.4106	1.35181	2.51006		531.44	1332.24	43789.2				5.4	-1.72659	-3.40954				5.4	-0.92308	-2.21394				5.4	-0.811044	-2.67636				5.4	0.021995	0.973234
1.10125	1.1761	2.05578		797.68	3603.6	1441.44				5.5	-1.31766	-3.04423				5.5	-1.59668	-1.48868				5.5	-1.28415	-2.36969				5.5	0.329926	1.07254
0.53487	0.9574	0.4872		1386.32	1490.32	2738.32				5.6	-1.45397	-2.3745				5.6	-2.07069	-1.37417				5.6	0.405522	-3.26181				5.6	0.923792	0.715029
0.96716	0.80672	1.0577		1283.36	6175.52	1769.04				5.7	-1.72659	-2.31362				5.7	-1.39709	-1.67954				5.7	-0.67587	-2.06302				5.7	1.07776	0.456824
0.53036	0.7689	0.57723		506.48	542.88	12975				5.8	-1.90833	-3.04423				5.8	-1.37215	-1.79405				5.8	-0.811044	-2.75999				5.8	0.417906	0.873925
0.19926	1.20565	1.48622		903.76	1648.4	2299.44				5.9	-2.04464	-1.46123				5.9	-1.99585	-2.09942				5.9	-1.5545	-3.37332				5.9	0.527881	1.03282
1.38887	1.36379	1.24747		957.84	5012.8	5042.96				6	-2.54444	-1.46123				6	-1.72142	-2.13759				6	-1.28415	-2.98302				6	1.14374	0.973234
0.49408	1.60752	2.49038		608.4	2706.08	1752.4				6.1	-2.04464	-2.67893				6.1	-1.07277	-2.21394				6.1	-0.540696	-2.67636				6.1	1.05576	0.973234
1.81608	0.45847	1.18325		868.4	1313.52	7931.04				6.2	-1.27222	-2.73981				6.2	-1.37215	-2.51931				6.2	-0.067587	-1.72848				6.2	0.747831	0.973234
2.41727	1.29972	0.93798		479.44	44341.4	1174.16				6.3	-2.09008	-2.61804				6.3	-1.2973	-1.90856				6.3	-0.067587	-1.61696				6.3	0.923792	0.973234
0.6668	0.38114	2.04502		354.64	639.6	2188.16				6.4	-2.40814	-3.10512				6.4	-1.39709	-2.21394				6.4	-0.067587	-2.31393				6.4	0.637856	0.953372
0.52904	2.23633	1.77432		796.64	14834.6	3895.84				6.5	-1.54484	-3.71397				6.5	-1.94595	-2.48113				6.5	-1.41933	-2.45333				6.5	0.0439901	1.09241
0.61085	0.74676	2.91934		624	6270.16	3340.48				6.6	-1.81746	-3.22689				6.6	-2.09564	-2.21394				6.6	-1.5545	-2.81575				6.6	0.21995	0.973234
1.12518	0.43602	2.86629		1211.6	1498.64	1544.4				6.7	-1.95377	-1.52212				6.7	-1.62163	-1.79405				6.7	-3.31176	-3.23393				6.7	0.571871	0.595858
0.65088	1.6739	1.36774		892.32	1110.72	1196				6.8	-1.77202	-2.55716				6.8	-1.59668	-1.79405				6.8	-2.29796	-1.95151				6.8	0.725836	0.575996
1.26001	1.09848	1.87464		882.96	5253.04	581.36				6.9	-1.54484	-3.47043				6.9	-1.82121	-2.21394				6.9	-0.540696	-2.45333				6.9	0.637856	0.655444
0.77131	0.64061	0.75542		356.72	792.48	4138.16				7	-2.04464	-2.86158				7	-1.59668	-2.63382				7	-1.21657	-2.59272				7	0.21995	0.973234
1.0394	0.85762	0.38545		2814.24	1177.28	6432.4				7.1	-2.95337	-2.19185				7.1	-1.39709	-2.93919				7.1	-0.405522	-2.14666				7.1	0.0879802	0.933511
1.14644	0.60683	1.29074		712.4	1666.08	621.92				7.2	-2.13552	-2.25273				7.2	-1.52183	-2.86285				7.2	0	-2.50908				7.2	0.0659851	1.01296
0.33066	1.88482	2.25326		297.44	6668.48	2402.4				7.3	-1.77202	-1.76566				7.3	-1.99585	-1.75588				7.3	-1.08139	-2.70423				7.3	0.0879802	0.973234
0.57311	1.20985	2.69152		1166.88	840.32	1248				7.4	-2.72619	-2.8007				7.4	-2.24533	-1.90856				7.4	-1.41933	-2.34181				7.4	-0.153965	1.07254
0.64595	0.54828	3.49122		495.04	2058.16	9085.44				7.5	-2.04464	-2.98335				7.5	-2.22038	-1.79405				7.5	-0.811044	-1.95151				7.5	0.021995	0.913649
0.80816	1.34151	1.03897		504.4	626.08	531.44				7.6	-1.54484	-1.82654				7.6	-2.09564	-1.83222				7.6	-2.29796	-1.95151				7.6	0.725836	0.993096
2.32991	0.23806	3.06705		874.64	1066	2077.92				7.7	-1.09048	-1.82654				7.7	-2.0208	-2.25211				7.7	-1.41933	-1.67272				7.7	0.593866	0.258205
1.55731	1.04875	0.70917		739.44	1876.16	6755.84				7.8	-1.54484	-2.73981				7.8	-1.99585	-3.3209				7.8	0.067587	-3.23393				7.8	0.21995	0.198619
0.37757	1.77668	2.40539		529.36	2687.36	1205.36				7.9	-1.59028	-2.07008				7.9	-1.54678	-2.09942				7.9	-0.811044	-3.37332				7.9	0.461896	0.953372
0.83176	1.48806	1.94705		487.76	2851.68	5065.84				8	-1.31766	-1.27858				8	-1.74637	-2.59565				8	-2.02761	-2.87151				8	0.483891	0.794477
0.57725	1.91905	1.11853		1308.32	1628.64	2042.56				8.1	-1.81746	-2.25273				8.1	-1.74637	-2.44296				8.1	-2.36555	-2.34181				8.1	0.241945	0.436962
1.70257	1.62355	1.50905		704.08	1053.52	23925.2				8.2	-2.09008	-1.88743				8.2	-1.57173	-2.06125				8.2	-1.89244	-2.45333				8.2	0.527881	0.397239
1.34473	1.52083	2.71734		594.88	1307.28	8403.2				8.3	-2.04464	-1.33946				8.3	-1.47194	-1.87039				8.3	-1.14898	-2.50908				8.3	0.681846	0.476686
0.91415	1.84116	2.27033		730.08	687.44	1224.08				8.4	-2.09008	-2.25273				8.4	-2.07069	-1.25965				8.4	-1.28415	-3.06666				8.4	0.791821	0.635582
2.18623	0.57584	1.87366		522.08	645.84	4983.68				8.5	-1.77202	-3.04423				8.5	-2.24533	-1.60319				8.5	-2.56831	-2.87151				8.5	0.989777	0.655444
1.48229	1.38636	0.86341		699.92	615.68	7483.84				8.6	-1.95377	-3.53131				8.6	-2.09564	-2.44296				8.6	-2.36555	-2.98302				8.6	0.505886	0.913649
0.94352	0.89935	1.32799		769.6	287.04	3174.08				8.7	-0.817857	-2.73981				8.7	-2.14554	-1.71771				8.7	-2.50072	-2.59272				8.7	0.505886	0.893787
2.86012	1.38869	0.74216		407.68	1609.92	191.36				8.8	-0.999603	-2.92246				8.8	-2.27028	-1.83222				8.8	-1.35174	-2.14666				8.8	0.769826	0.933511
1.23214	1.92037	1.11095		558.48	929.76	2239.12				8.9	-2.54444	-2.55716				8.9	-1.42204	-3.09187				8.9	-1.14898	-2.53696				8.9	0.571871	1.27116
0.84234	1.26925	1.11838		610.48	542.88	7748				9	-1.3631	-2.25273				9	-1.07277	-2.74833				9	-0.743457	-2.42545				9	0.725836	1.19172
0.87485	1.52583	14.8244		618.8	1723.28	1235.52				9.1	-1.68115	-2.92246				9.1	-1.89606	-2.55748				9.1	-1.28415	-2.28605				9.1	0.439901	1.15199
0.98385	1.04185	2.93044		276.64	826.8	2974.4				9.2	-1.54484	-2.13096				9.2	-1.89606	-2.74833				9.2	-1.62209	-2.89939				9.2	0.549876	0.456824
1.88305	0.52145	1.46433		550.16	458.64	1337.44				9.3	-2.09008	-2.61804				9.3	-1.72142	-2.63382				9.3	-1.62209	-2.17454				9.3	0.637856	0.575996
3.77189	0.6037	1.83376		283.92	1115.92	2018.64				9.4	-1.77202	-2.61804				9.4	-1.82121	-2.13759				9.4	-2.23037	-1.81212				9.4	0.549876	1.11227
0.44405	0.42793	1.3082		585.52	327.6	20019				9.5	-0.772421	-2.98335				9.5	-1.09772	-1.52685				9.5	-1.89244	-2.78787				9.5	0.527881	0.774615
0.75808	1.03607	1.85433		393.12	1172.08	2272.4				9.6	-1.45397	-2.43539				9.6	-1.9709	-1.41234				9.6	0.67587	-3.34544				9.6	0.593866	0.575996
0.68519	1.69297	1.35586		606.32	36799.4	3857.36				9.7	-2.45357	-2.25273				9.7	-2.39502	-2.36662				9.7	-0.405522	-2.98302				9.7	0.813816	0.635582
0.55078	1.17688	0.28956		535.6	1616.16	754				9.8	-1.81746	-1.33946				9.8	-1.79626	-2.21394				9.8	-2.36555	-2.84363				9.8	0.637856	0.913649
0.35277	2.31993	1.86793		839.28	1993.68	1097.2				9.9	-1.54484	-2.00919				9.9	-1.921	-1.98491				9.9	-2.97383	-2.56484				9.9	0.417906	0.933511
1.14276	0.74145	1.63788		424.32	2063.36	2806.96				10	-2.27183	-2.31362				10	-2.22038	-1.75588				10	-2.70348	-2.81575				10	0.483891	0.476686
1.27308	1.31543	1.56574		431.6	1004.64	3816.8				10.1	-1.54484	-1.88743				10.1	-2.22038	-1.45051				10.1	-1.89244	-2.70423				10.1	0.703841	0.456824
0.27614	1.1367	1.782		939.12	2270.32	6680.96				10.2	-2.18095	-1.33946				10.2	-2.46986	-1.60319				10.2	-0.337935	-3.5406				10.2	0.153965	0.953372
0.80645	2.15304	1.83082		703.04	608.4	2596.88				10.3	-2.27183	-3.166				10.3	-2.19543	-1.79405				10.3	-1.89244	-3.15029				10.3	0.153965	1.03282
1.28065	0.4501	1.12238		886.08	494	4273.36				10.4	-1.8629	-3.28777				10.4	-2.0208	-1.75588				10.4	-1.14898	-3.12242				10.4	0.373916	1.07254
1.31247	1.05717	1.5897		322.4	566.8	2658.24				10.5	-1.72659	-1.46123				10.5	-1.67152	-2.06125				10.5	-0.202761	-3.5406				10.5	0.725836	0.436962
1.43324	0.71156	1.8416		1070.16	579.28	7163.52				10.6	-0.863294	-2.13096				10.6	-1.74637	-2.32845				10.6	-0.608283	-3.12242				10.6	0.637856	0.556134
1.90611	0.70627	1.68762		881.92	1251.12	7157.28				10.7	-1.18135	-2.73981				10.7	-1.42204	-1.87039				10.7	-0.202761	-2.78787				10.7	0.879802	0.794477
1.16884	0.55722	3.66637		612.56	1268.8	878.8				10.8	-1.4994	-2.07008				10.8	-1.22246	-1.87039				10.8	-1.48691	-2.06302				10.8	0.307931	0.297929
0.72526	1.86779	0.77869		486.72	1234.48	342.16				10.9	-2.54444	-0.974155				10.9	-1.09772	-1.79405				10.9	-1.28415	-2.45333				10.9	0.13197	0.397239
0.67339	1.20242	1.35094		395.2	944.32	2761.2				11	-1.99921	-0.974155				11	-1.39709	-1.67954				11	-1.35174	-2.6206				11	0.307931	0.873925
1.48656	0.37795	1.63798		620.88	2334.8	4072.64				11.1	-0.999603	-1.94831				11.1	-1.69647	-1.90856				11.1	-0.473109	-2.53696				11.1	0.747831	0.953372
1.19068	1.35037	1.68603		617.76	925.6	1556.88				11.2	-1.27222	-1.03504				11.2	-1.74637	-2.13759				11.2	-0.878631	-2.45333				11.2	0.461896	0.854063
0.44546	2.37644	1.79755		238.16	1049.36	11764.5				11.3	-1.72659	-0.91327				11.3	-1.921	-2.51931				11.3	-2.16278	-2.78787				11.3	0.17596	1.13213
1.04522	0.49111	2.28697		332.8	889.2	3135.6				11.4	-1.90833	-2.00919				11.4	-2.39502	-1.94674				11.4	-1.96002	-2.39757				11.4	0.395911	1.13213
1.033	1.1607	1.45732		667.68	1500.72	22439				11.5	-0.90873	-0.852386				11.5	-2.14554	-1.79405				11.5	-1.82485	-2.75999				11.5	0.615861	0.476686
1.20448	1.8306	1.61341		717.6	1430	3543.28				11.6	-1.90833	-0.974155				11.6	-1.77132	-1.83222				11.6	-1.14898	-2.25818				11.6	0.0879802	0.218481
0.96489	1.70708	1.8425		679.12	1415.44	762.32				11.7	-1.40853	-2.67893				11.7	-1.921	-2.09942				11.7	-0.067587	-1.58909				11.7	0.395911	0.496548
0.79901	0.93778	1.30168		1224.08	3810.56	803.92				11.8	-1.72659	-3.166				11.8	-1.82121	-1.25965				11.8	-0.743457	-2.42545				11.8	0.285936	0.913649
1.49808	0.88363	1.72396		762.32	572	1632.8				11.9	-2.72619	-2.43539				11.9	-1.9709	-1.45051				11.9	-2.97383	-3.23393				11.9	0.527881	0.993096
2.24302	0.95592	2.72551		176.8	3387.28	983.84				12	-2.54444	-1.64389				12	-1.82121	-1.03062				12	-3.17659	-3.65211				12	0.26394	0.655444
0.64753	1.95356	2.5119		1307.28	2679.04	4398.16				12.1	-1.95377	-3.47043				12.1	-1.69647	-1.87039				12.1	-1.21657	-2.98302				12.1	-0.197955	0.675305
1.158	1.86923	3.44793		629.2	902.72	2745.6				12.2	-1.04504	-3.5922				12.2	-1.42204	-1.98491				12.2	-1.28415	-2.36969				12.2	0.527881	1.17185
1.98515	0.97306	2.12652		841.36	4408.56	6130.8				12.3	-1.95377	-2.55716				12.3	-1.99585	-1.83222				12.3	-1.68968	-2.56484				12.3	1.3417	1.31089
0.94115	0.35046	1.34076		339.04	716.56	4454.32				12.4	-2.3627	-2.31362				12.4	-1.72142	-1.94674				12.4	-2.36555	-2.70423				12.4	1.27571	0.953372
0.95393	2.39758	1.19805		835.12	1283.36	27513.2				12.5	-0.954167	-3.10512				12.5	-1.84616	-2.09942				12.5	-2.16278	-2.67636				12.5	1.3417	0.675305
0.84623	1.36193	2.13251		302.64	4911.92	32251.4				12.6	-1.68115	-2.49627				12.6	-1.69647	-1.60319				12.6	-1.75726	-2.56484				12.6	0.769826	0.377377
0.9181	2.15204	2.19546		364	1465.36	4015.44				12.7	-2.13552	-1.64389				12.7	-2.17048	-2.13759				12.7	-1.96002	-2.53696				12.7	0.241945	0.595858
1.93406	0.67896	3.18195		451.36	4794.4	3511.04				12.8	-2.13552	-2.31362				12.8	-2.37007	-1.87039				12.8	-1.48691	-2.92726				12.8	0.153965	0.754753
0.46193	1.74227	1.21236		332.8	317.2	245.44				12.9	-2.45357	-1.82654				12.9	-2.24533	-1.10697				12.9	-1.41933	-3.45696				12.9	0.461896	0.536272
0.53791	0.89974	0.98866		371.28	1869.92	1518.4				13	-1.3631	-2.25273				13	-1.99585	-0.725255				13	-2.50072	-2.98302				13	0.835812	0.834201
0.95185	0.95428	1.3373		338	1310.4	3972.8				13.1	-1.27222	-3.47043				13.1	-2.12059	-1.67954				13.1	-2.02761	-3.23393				13.1	0.461896	0.595858
1.15303	1.34838	3.4353		695.76	1045.2	11317.3				13.2	-2.13552	-2.43539				13.2	-1.37215	-2.06125				13.2	-1.75726	-3.06666				13.2	0.439901	0.61572
1.28444	3.39212	2.71306		1216.8	501.28	3919.76				13.3	-1.90833	-1.70477				13.3	-0.997924	-2.32845				13.3	-0.743457	-3.31757				13.3	1.03377	0.794477
2.08184	1.15681	1.99565		538.72	2894.32	1909.44				13.4	-1.45397	-2.73981				13.4	-0.798339	-2.44296				13.4	-2.50072	-3.59635				13.4	0.813816	0.834201
0.39143	1.38459	1.18866		793.52	2066.48	5748.08				13.5	-0.636111	-2.55716				13.5	-1.24741	-2.48113				13.5	-1.68968	-3.34544				13.5	0.329926	0.893787
0.66176	0.86699	1.51477		322.4	747.76	1456				13.6	-1.18135	-1.88743				13.6	-1.14761	-1.64137				13.6	-2.16278	-2.34181				13.6	0.285936	0.715029
1.07839	0.82712	1.59885		894.4	1387.36	3295.76				13.7	-1.04504	-2.13096				13.7	-1.44699	-1.45051				13.7	-1.68968	-2.39757				13.7	-0.021995	0.655444
0.46481	0.79313	0.88535		427.44	1024.4	5310.24				13.8	-1.4994	-2.07008				13.8	-2.04574	-1.10697				13.8	-1.75726	-2.95514				13.8	0.0879802	0.575996
0.38373	1.12058	1.91866		349.44	1513.2	3118.96				13.9	-1.27222	-2.8007				13.9	-1.9709	-1.56502				13.9	-2.43313	-3.0109				13.9	0.505886	0.397239
1.62409	0.58723	1.39929		1144	1156.48	2750.8				14	-0.726984	-2.67893				14	-1.89606	-1.90856				14	-1.21657	-2.42545				14	0.549876	0.51641
0.73884	0.75817	1.53782		227.76	23429.1	419.12				14.1	-0.90873	-4.14016				14.1	-1.82121	-1.94674				14.1	-1.08139	-2.4812				14.1	0.461896	0.774615
2.45265	1.40513	1.07351		520	3320.72	2722.72				14.2	-1.4994	-3.71397				14.2	-1.22246	-2.17576				14.2	-1.21657	-2.34181				14.2	0.461896	0.754753
1.82756	0.2564	2.71685		1147.12	1717.04	4025.84				14.3	-1.68115	-3.22689				14.3	-1.02287	-3.01553				14.3	-1.21657	-3.5406				14.3	0.373916	0.337653
1.45545	2.60904	1.92945		609.44	1785.68	5470.4				14.4	-0.636111	-3.47043				14.4	-1.24741	-2.48113				14.4	-0.135174	-3.12242				14.4	0.197955	0.158895
0.47499	1.94385	2.28541		405.6	695.76	3402.88				14.5	-1.81746	-3.04423				14.5	-1.77132	-1.71771				14.5	-0.405522	-2.31393				14.5	0.901797	0.734891
1.56882	0.6768	3.653		878.8	1516.32	1784.64				14.6	-2.90794	-2.00919				14.6	-2.44491	-2.21394				14.6	-0.202761	-3.0109				14.6	1.03377	0.913649
1.62102	0.96896	2.86491		777.92	343.2	3100.24				14.7	-2.90794	-2.43539				14.7	-1.94595	-2.74833				14.7	-1.62209	-3.34544				14.7	0.835812	1.31089
2.10896	0.7509	2.64336		574.08	1381.12	5426.72				14.8	-2.63532	-1.94831				14.8	-1.2973	-2.02308				14.8	-1.68968	-2.87151				14.8	0.549876	1.15199
0.66965	0.53154	0.89277		830.96	1788.8	872.56				14.9	-1.40853	-1.27858				14.9	-1.39709	-1.37417				14.9	-1.41933	-2.56484				14.9	0.417906	0.357515
1.01398	1.24918	3.08302		368.16	643.76	12818				15	-1.04504	-2.3745				15	-1.9709	-1.75588				15	-1.35174	-3.12242				15	0.307931	0.337653
0.9299	0.65978	1.62827		551.2	1129.44	5588.96				15.1	-1.90833	-2.86158				15.1	-1.59668	-2.06125				15.1	-1.89244	-2.95514				15.1	0.901797	0.476686
1.06581	1.36675	1.69114		513.76	1079.52	2541.76				15.2	-3.04425	-3.04423				15.2	-1.39709	-2.36662				15.2	-2.02761	-2.03515				15.2	1.07776	0.595858
1.67283	0.68518	2.16079		425.36	2672.8	4684.16				15.3	-2.49901	-2.00919				15.3	-1.99585	-2.67199				15.3	-1.89244	-2.89939				15.3	0.703841	0.993096
0.66101	0.40319	2.65369		463.84	1774.24	2380.56				15.4	-1.8629	-1.64389				15.4	-2.39502	-2.29028				15.4	-2.0952	-3.03878				15.4	0.615861	0.675305
0.69813	1.39209	1.76749		1643.2	1436.24	1116.96				15.5	-0.726984	-2.3745				15.5	-2.07069	-2.13759				15.5	-2.63589	-2.39757				15.5	0.373916	0.536272
0.63737	0.33141	1.96119		291.2	826.8	2646.8				15.6	-0.0454365	-2.31362				15.6	-2.19543	-2.09942				15.6	-1.89244	-2.14666				15.6	0.461896	0.893787
0.59529	0.49565	0.71931		499.2	818.48	3756.48				15.7	-2.22639	-2.13096				15.7	-2.12059	-2.29028				15.7	-1.21657	-3.06666				15.7	0.483891	0.973234
1.84537	1.54956	1.85441		321.36	1872	2169.44				15.8	-1.8629	-3.166				15.8	-1.99585	-2.13759				15.8	-1.5545	-3.0109				15.8	0.659851	1.23144
1.70994	1.4548	0.94833		718.64	505.44	2997.28				15.9	-1.13591	-3.22689				15.9	-1.94595	-2.17576				15.9	0.405522	-2.2303				15.9	0.615861	0.854063
0.84632	0.34103	1.38		1006.72	1422.72	3309.28				16	-1.99921	-2.98335				16	-1.94595	-1.75588				16	-0.67587	-1.97939				16	0.351921	0.754753
0.6081	0.82519	1.64836		162.24	422.24	2836.08				16.1	-2.72619	-4.44458				16.1	-2.29523	-1.98491				16.1	-1.89244	-2.50908				16.1	0.637856	0.814339
0.41958	1.54704	1.59972		750.88	148.72	1828.32				16.2	-2.45357	-3.10512				16.2	-1.64657	-1.0688				16.2	-1.41933	-2.78787				16.2	0.329926	0.834201
0.745	0.98442	1.55428		1581.84	2272.4	2629.12				16.3	-1.54484	-2.73981				16.3	-1.94595	-0.458056				16.3	-1.48691	-3.20605				16.3	0.373916	0.715029
1.2346	0.4602	1.5672		886.08	712.4	891.28				16.4	-1.81746	-1.82654				16.4	-1.67152	-0.916111				16.4	-1.82485	-2.78787				16.4	0	0.754753
1.16615	1.13781	1.37142		709.28	9470.24	1573.52				16.5	-1.77202	-0.730616				16.5	-1.69647	-1.90856				16.5	-1.62209	-2.59272				16.5	-0.26394	0.695167
1.21459	1.21245	2.57964		373.36	1199.12	4481.36				16.6	-1.63571	-2.19185				16.6	-1.59668	-2.59565				16.6	-1.28415	-2.73211				16.6	0.483891	0.0993096
0.33834	2.07097	1.39368		899.6	2114.32	22772.9				16.7	-2.31726	-1.70477				16.7	-2.27028	-2.44296				16.7	-0.337935	-2.6206				16.7	0.923792	0.0794477
0.71568	0.78312	0.78775		566.8	543.92	2814.24				16.8	-3.18056	-2.43539				16.8	-2.99377	-2.09942				16.8	-0.270348	-3.45696				16.8	1.18773	0.258205
0.84653	1.7355	2.55557		1431.04	3143.92	1345.76				16.9	-2.27183	-3.34866				16.9	-2.46986	-2.48113				16.9	-0.878631	-3.23393				16.9	0.813816	0.297929
0.99727	2.20946	1.66721		560.56	1238.64	4049.76				17	-1.8629	-1.82654				17	-2.51976	-2.44296				17	-1.48691	-2.28605				17	0.109975	0.456824
0.84573	0.53494	1.24909		330.72	1411.28	8677.76				17.1	-1.8629	-0.852386				17.1	-2.27028	-1.90856				17.1	-2.70348	-2.50908				17.1	0.17596	0.51641
0.55572	1.20807	1.49281		681.2	555.36	37024				17.2	-1.13591	-2.67893				17.2	-1.77132	-2.32845				17.2	-1.5545	-3.70787				17.2	0.945787	0.695167
2.49091	2.33449	1.6942		320.32	1060.8	4202.64				17.3	-0.726984	-2.55716				17.3	-1.74637	-1.60319				17.3	0	-2.98302				17.3	1.29771	0.635582
2.29676	0.21846	1.14313		264.16	999.44	1088.88				17.4	-2.40814	-2.61804				17.4	-1.67152	-1.18331				17.4	-0.135174	-2.70423				17.4	1.07776	0.377377
1.89583	1.29172	0.82719		809.12	1417.52	7447.44				17.5	-1.81746	-2.43539				17.5	-1.52183	-2.09942				17.5	-1.28415	-2.14666				17.5	0.703841	0.0794477
1.19732	1.8041	1.85688		558.48	1630.72	983.84				17.6	-1.77202	-1.76566				17.6	-2.07069	-2.40479				17.6	-0.67587	-2.20242				17.6	0.923792	0.476686
1.04236	2.63712	1.65714		1096.16	1535.04	3482.96				17.7	-2.95337	-2.8007				17.7	-1.39709	-2.90102				17.7	-0.067587	-2.70423				17.7	0.703841	0.317791
1.23053	0.37018	3.00252		522.08	1324.96	9747.92				17.8	-2.31726	-2.49627				17.8	-1.67152	-3.09187				17.8	-1.62209	-2.31393				17.8	0.989777	0.297929
0.88289	1.19063	1.51578		550.16	513.76	15313				17.9	-2.3627	-2.00919				17.9	-1.59668	-2.29028				17.9	-1.01381	-3.09454				17.9	1.64963	0.476686
0.69635	1.51731	1.94132		778.96	320.32	10494.6				18	-1.95377	-2.07008				18	-1.44699	-1.90856				18	-0.473109	-3.5406				18	1.71561	0.556134
0.38384	0.64625	1.60147		705.12	1692.08	1569.36				18.1	-0.863294	-2.25273				18.1	-1.77132	-1.60319				18.1	-1.5545	-3.37332				18.1	0.967782	0.397239
2.20976	1.00651	1.74101		889.2	296.4	13572				18.2	-2.27183	-2.25273				18.2	-1.67152	-2.36662				18.2	-2.36555	-2.78787				18.2	0.703841	0.556134
1.30134	0.85144	2.45642		979.68	4166.24	562.64				18.3	-3.31687	-2.61804				18.3	-1.921	-2.17576				18.3	-1.08139	-2.95514				18.3	0.571871	0.218481
0.63653	2.52975	0.48209		460.72	400.4	1242.8				18.4	-2.77163	-1.33946				18.4	-1.57173	-2.32845				18.4	-1.01381	-2.36969				18.4	0.637856	0.0198619
2.06421	1.95403	5.60751		402.48	3845.92	1486.16				18.5	-1.68115	-1.70477				18.5	-1.19751	-1.98491				18.5	-0.946218	-2.64848				18.5	0.945787	-0.0397239
0.66597	2.01546	0.80793		1005.68	1706.64	737.36				18.6	-0.863294	-2.13096				18.6	-1.57173	-2.44296				18.6	-0.811044	-2.64848				18.6	1.20973	0.317791
0.94722	1.67018	0.95325		729.04	1167.92	3489.2				18.7	-1.27222	-2.92246				18.7	-1.64657	-2.63382				18.7	-2.36555	-2.0909				18.7	1.20973	0.556134
2.99801	0.30769	2.30663		395.2	1030.64	14547.5				18.8	-2.18095	-3.22689				18.8	-1.72142	-1.67954				18.8	-1.82485	-2.42545				18.8	1.09975	0.695167
0.87667	1.05178	1.68528		873.6	681.2	33508.8				18.9	-1.99921	-2.55716				18.9	-2.24533	-2.29028				18.9	-0.67587	-2.75999				18.9	0.571871	0.893787
3.26564	0.98296	1.1998		577.2	1041.04	2865.2				19	-1.90833	-3.89662				19	-1.79626	-2.63382				19	-0.405522	-2.45333				19	0.637856	0.377377
1.56517	0.59109	1.55631		356.72	554.32	2458.56				19.1	-0.590675	-2.86158				19.1	-1.74637	-1.83222				19.1	-0.67587	-2.59272				19.1	0.637856	0.774615
3.42715	0.94688	1.73662		356.72	1160.64	1219.92				19.2	-1.99921	-2.49627				19.2	-1.17256	-1.79405				19.2	-0.946218	-2.20242				19.2	0.285936	0.933511
1.81258	1.66659	1.39595		531.44	985.92	892.32				19.3	-2.13552	-2.49627				19.3	-1.72142	-2.36662				19.3	0.811044	-2.39757				19.3	0.637856	0.595858
1.96217	1.77275	2.35949		1275.04	809.12	3634.8				19.4	-1.45397	-2.8007				19.4	-1.74637	-2.97736				19.4	2.23037	-3.09454				19.4	0.285936	0.556134
0.26598	1.91349	1.17692		309.92	492.96	3290.56				19.5	-2.04464	-3.47043				19.5	-1.99585	-2.93919				19.5	0.337935	-3.31757				19.5	0.0659851	0.556134
0.36788	1.28212	0.95452		630.24	8408.4	1306.24				19.6	-2.72619	-1.82654				19.6	-1.3472	-3.0537				19.6	-1.96002	-2.56484				19.6	0.549876	0.556134
0.73711	1.34294	1.76935		632.32	1735.76	2924.48				19.7	-2.18095	-1.70477				19.7	-1.44699	-3.47359				19.7	-1.28415	-2.31393				19.7	0.923792	0
0.43128	2.17693	2.19566		867.36	1115.92	4152.72				19.8	-1.8629	-2.00919				19.8	-1.59668	-2.48113				19.8	0.067587	-2.25818				19.8	0.813816	0.119172
0.98945	1.546	3.89727		424.32	2076.88	6744.4				19.9	-1.63571	-2.49627				19.9	-1.64657	-1.37417				19.9	-0.135174	-1.83999				19.9	0.967782	0.575996
0.9552	0.46339	1.55071		920.4	576.16	5926.96				20	-1.95377	-2.31362				20	-2.41997	-1.0688				20	-2.16278	-2.17454				20	0.835812	0.973234
0.71289	0.77044	1.27245		319.28	244.4	854.88				20.1	-1.8629	-2.43539				20.1	-2.37007	-1.75588				20.1	-3.109	-2.50908				20.1	0.901797	1.15199
0.70854	2.15673	2.23826		792.48	1224.08	3589.04				20.2	-1.95377	-3.10512				20.2	-1.94595	-2.67199				20.2	-1.62209	-2.39757				20.2	1.25372	1.07254
0.5528	0.37142	1.95879		1798.16	2747.68	2831.92				20.3	-1.40853	-2.67893				20.3	-2.27028	-2.55748				20.3	-1.35174	-2.50908				20.3	1.07776	0.893787
0.79298	1.17013	1.86851		317.2	1211.6	5746				20.4	-1.72659	-3.04423				20.4	-2.49481	-2.93919				20.4	-1.68968	-2.6206				20.4	0.945787	1.23144
1.38115	0.74935	2.32868		279.76	1851.2	3011.84				20.5	-1.99921	-3.77485				20.5	-1.87111	-2.74833				20.5	-0.946218	-3.0109				20.5	0.769826	1.4102
1.53326	1.95766	1.07691		1309.36	1370.72	2681.12				20.6	-0.954167	-2.31362				20.6	-1.59668	-2.06125				20.6	0.473109	-2.39757				20.6	0.681846	1.56909
1.84366	0.46678	1.44253		364	543.92	3216.72				20.7	-0.999603	-2.86158				20.7	-1.49689	-2.40479				20.7	0.337935	-2.39757				20.7	0.923792	1.01296
0.59895	1.78524	2.0438		584.48	483.6	1162.72				20.8	-2.68075	-3.77485				20.8	-1.921	-1.56502				20.8	-1.48691	-2.14666				20.8	1.05576	1.03282
2.47636	1.37941	1.81712		646.88	1203.28	2659.28				20.9	-2.27183	-2.43539				20.9	-2.04574	-1.71771				20.9	-1.75726	-2.2303				20.9	0.769826	0.794477
0.39334	0.63811	2.24453		994.24	960.96	1329.12				21	-2.3627	-2.73981				21	-2.19543	-2.09942				21	-1.82485	-2.4812				21	1.05576	1.09241
0.45905	0.87747	2.17142		347.36	1028.56	4430.4				21.1	-2.04464	-3.10512				21.1	-1.62163	-1.64137				21.1	-1.21657	-2.20242				21.1	1.47367	1.11227
0.75058	1.55097	1.77277		1817.92	1297.92	2295.28				21.2	-2.09008	-2.19185				21.2	-1.64657	-1.29782				21.2	-1.75726	-2.39757				21.2	1.53965	0.595858
0.69099	0.92045	1.04572		596.96	20413.1	1298.96				21.3	-1.8629	-3.65308				21.3	-1.64657	-2.21394				21.3	-2.70348	-2.28605				21.3	1.27571	1.03282
0.62147	1.25781	1.81054		711.36	4558.32	1762.8				21.4	-1.77202	-3.40954				21.4	-2.44491	-2.71016				21.4	-0.946218	-3.03878				21.4	0.747831	1.27116
2.92838	1.83576	1.33247		1813.76	6483.36	10432.2				21.5	-0.954167	-2.00919				21.5	-2.49481	-2.59565				21.5	-0.67587	-2.59272				21.5	0.527881	1.44992
1.92877	1.66597	4.57459		680.16	1874.08	3478.8				21.6	-1.45397	-2.43539				21.6	-1.74637	-2.48113				21.6	-0.135174	-1.78424				21.6	0.747831	1.4102
3.4138	0.78766	1.60548		678.08	2254.72	15250.6				21.7	-1.27222	-3.22689				21.7	-1.52183	-2.13759				21.7	-0.540696	-1.81212				21.7	0.989777	1.35061
0.57681	1.06552	2.34492		309.92	825.76	2980.64				21.8	-1.72659	-2.98335				21.8	-2.34512	-2.06125				21.8	-1.48691	-2.81575				21.8	0.945787	1.2513
1.26453	2.26363	1.40667		532.48	360.88	1539.2				21.9	-1.81746	-3.71397				21.9	-1.94595	-1.87039				21.9	-1.89244	-2.34181				21.9	0.351921	1.56909
1.03526	0.54221	2.07539		704.08	1104.48	10162.9				22	-1.45397	-2.67893				22	-1.49689	-2.13759				22	-0.878631	-2.34181				22	0.879802	1.19172
1.58381	1.587	1.86481		582.4	1796.08	8219.12				22.1	-0.408929	-1.82654				22.1	-1.24741	-1.71771				22.1	-1.08139	-2.6206				22.1	0.989777	0.973234
2.04656	1.01136	0.82897		521.04	618.8	11192.5				22.2	-1.95377	-2.31362				22.2	-1.9709	-2.59565				22.2	-0.608283	-2.39757				22.2	1.25372	1.21158
1.4623	2.27153	1.42969		476.32	1370.72	16608.8				22.3	-2.04464	-2.00919				22.3	-1.89606	-2.59565				22.3	-2.02761	-2.59272				22.3	1.25372	1.39033
1.00624	1.46819	2.43439		600.08	1181.44	2333.76				22.4	-2.40814	-3.10512				22.4	-1.37215	-1.79405				22.4	-1.21657	-3.06666				22.4	0.923792	0.933511
0.73852	1.13506	1.50463		284.96	747.76	4525.04				22.5	-2.27183	-2.8007				22.5	-1.87111	-1.75588				22.5	0.337935	-3.23393				22.5	1.3417	0.873925
1.46388	1.62128	1.77963		555.36	1659.84	11174.8				22.6	-1.04504	-3.47043				22.6	-1.77132	-1.98491				22.6	0.946218	-2.56484				22.6	1.12175	1.27116
0.62181	0.58193	0.75704		459.68	3115.84	1523.6				22.7	-1.54484	-3.34866				22.7	-1.42204	-1.29782				22.7	-0.540696	-3.73575				22.7	0.681846	0.715029
0.45343	1.30454	1.28955		407.68	772.72	1449.76				22.8	-2.54444	-2.49627				22.8	-2.24533	-1.336				22.8	-1.48691	-2.70423				22.8	0.857807	1.11227
1.17889	1.25323	1.85591		767.52	1435.2	23319.9				22.9	-1.3631	-2.19185				22.9	-2.32017	-2.32845				22.9	-1.41933	-1.95151				22.9	0.769826	1.21158
0.35114	1.41398	1.89725		539.76	674.96	2957.76				23	-1.18135	-2.19185				23	-1.72142	-2.74833				23	-0.878631	-2.4812				23	0.879802	0.873925
1.28546	1.80776	2.39807		1148.16	6545.76	1780.48				23.1	-1.63571	-2.13096				23.1	-1.9709	-2.25211				23.1	-0.540696	-3.90302				23.1	0.945787	0.794477
0.54652	1.22204	4.92996		310.96	1863.68	7328.88				23.2	-2.27183	-2.19185				23.2	-1.64657	-2.40479				23.2	-2.23037	-3.15029				23.2	0.659851	0.496548
0.57184	1.97455	0.96808		555.36	436.8	1238.64				23.3	-2.09008	-2.55716				23.3	-2.09564	-1.52685				23.3	-2.23037	-2.89939				23.3	0.549876	0.953372
1.39571	0.82939	2.17311		401.44	1810.64	18466.2				23.4	-2.18095	-1.21769				23.4	-2.19543	-2.25211				23.4	-1.5545	-3.12242				23.4	0.901797	1.13213
1.12093	0.73619	1.88123		826.8	392.08	5660.72				23.5	-0.999603	0				23.5	-1.89606	-2.44296				23.5	-0.743457	-2.81575				23.5	0.967782	0.893787
0.6919	0.57536	1.35937		428.48	2568.8	3733.6				23.6	-2.40814	-1.583				23.6	-1.9709	-2.25211				23.6	-1.01381	-3.03878				23.6	0.571871	0.734891
0.55651	0.40785	2.90663		406.64	223.6	2436.72				23.7	-1.59028	-2.67893				23.7	-2.29523	-2.36662				23.7	-2.23037	-2.87151				23.7	0.241945	0.715029
2.6306	2.52305	2.13395		621.92	2198.56	5204.16				23.8	-1.22679	-1.76566				23.8	-1.921	-2.82468				23.8	-2.23037	-2.20242				23.8	0.17596	0.913649
0.52034	1.15542	8.34756		552.24	2310.88	1370.72				23.9	-1.4994	-1.52212				23.9	-1.99585	-2.63382				23.9	-2.97383	-2.73211				23.9	0.615861	0.754753
0.97736	0.4228	2.13587		672.88	1339.52	3479.84				24	-1.68115	-2.13096				24	-1.99585	-2.74833				24	-2.63589	-2.84363				24	1.01177	1.03282
0.72133	1.16866	0.5942		1307.28	817.44	9724				24.1	-1.09048	-1.64389				24.1	-2.22038	-2.59565				24.1	-0.946218	-2.67636				24.1	1.16574	1.13213
0.74584	2.16473	3.27305		410.8	1572.48	12450.9				24.2	-1.13591	-3.34866				24.2	-1.87111	-2.09942				24.2	0.270348	-2.70423				24.2	0.923792	1.15199
1.01792	1.42918	1.08037		1283.36	834.08	1080.56				24.3	-2.54444	-3.10512				24.3	-1.79626	-2.06125				24.3	-2.0952	-2.00727				24.3	0.351921	1.19172
2.04145	0.32791	2.40002		433.68	2805.92	3921.84				24.4	-2.90794	-2.25273				24.4	-2.0208	-2.13759				24.4	-3.109	-2.6206				24.4	0.21995	0.893787
1.57995	1.42367	1.77718		717.6	3548.48	1300				24.5	-1.40853	-3.10512				24.5	-1.79626	-2.36662				24.5	-1.5545	-3.48484				24.5	0.307931	1.27116
0.60061	2.74479	1.02671		1782.56	1364.48	40699.4				24.6	-1.99921	-1.21769				24.6	-1.82121	-2.67199				24.6	-1.75726	-2.73211				24.6	0.571871	1.23144
0.82608	1.02207	1.40879		544.96	3588	951.6				24.7	-2.18095	-0.852386				24.7	-1.9709	-1.71771				24.7	-0.540696	-3.12242				24.7	1.07776	1.19172
0.45428	1.32889	1.71746		7466.16	246.48	2934.88				24.8	-1.95377	-2.73981				24.8	-1.9709	-1.41234				24.8	-1.48691	-3.03878				24.8	0.879802	1.19172
0.32305	1.61916	2.52542		485.68	895.44	7311.2				24.9	-2.49901	-4.56635				24.9	-2.07069	-1.52685				24.9	-2.50072	-3.03878				24.9	0.967782	1.52937
0.47429	0.64152	1.66621		1396.72	628.16	1519.44				25	-2.18095	-3.71397				25	-1.99585	-1.60319				25	-2.50072	-3.09454				25	0.989777	1.58895
0.64241	1.01261	0.95246		303.68	3209.44	2951.52				25.1	-2.3627	-1.94831				25.1	-1.82121	-2.67199				25.1	-2.0952	-2.70423				25.1	0.725836	1.31089
0.47494	1.52115	1.63161		622.96	1025.44	1464.32				25.2	-1.90833	-1.82654				25.2	-1.74637	-2.67199				25.2	-2.77107	-2.64848				25.2	0.197955	1.50951
2.24191	0.93229	1.56837		1350.96	2634.32	1669.2				25.3	-1.04504	-2.25273				25.3	-1.79626	-2.7865				25.3	-2.36555	-2.6206				25.3	0.725836	1.74785
2.9322	1.47971	1.36309		1089.92	3001.44	1147.12				25.4	-2.27183	-2.8007				25.4	-2.07069	-2.55748				25.4	-1.48691	-3.67999				25.4	1.3197	1.88688
1.42434	1.53038	2.52941		380.64	1652.56	1509.04				25.5	-1.90833	-2.8007				25.5	-2.49481	-2.55748				25.5	-1.28415	-3.26181				25.5	0.505886	1.60882
1.47413	1.86553	1.09198		871.52	2451.28	1980.16				25.6	-1.68115	-1.33946				25.6	-1.57173	-1.83222				25.6	-1.01381	-2.2303				25.6	0.505886	1.13213
0.43471	1.65658	2.13762		595.92	1212.64	3948.88				25.7	-456.637	-487.686				25.7	-235.061	-317.738				25.7	-513.594	-313.468				25.7	-154.801	-174.606
1.73851	1.53679	1.10894		526.24	3624.4	4652.96				25.8	-1105.06	-952.845				25.8	-564.7	-651.164				25.8	-973.658	-913.529				25.8	-417.884	-430.11
0.52307	1.57688	1.69275		319.28	1584.96	2584.4				25.9	-728.075	-533.715				25.9	-425.041	-416.907				25.9	-520.42	-760.252				25.9	-343.541	-365.598
2.30799	0.31412	1.16075		437.84	890.24	4577.04				26	-371.216	-245.852				26	-290.62	-248.839				26	-222.091	-477.367				26	-245.597	-282.119
1.85434	1.08043	1.34376		815.36	2021.76	3295.76				26.1	-259.306	-175.348				26.1	-252.824	-208.644				26.1	-150.313	-379.624				26.1	-210.163	-251.79
0.39107	0.99264	1.99891		809.12	1380.08	1370.72				26.2	-227.319	-160.796				26.2	-242.321	-201.048				26.2	-132.944	-358.966				26.2	-198.153	-240.349
1.03639	1.99379	1.26472		458.64	1446.64	3368.56				26.3	-208.826	-151.055				26.3	-236.733	-197.918				26.3	-122.13	-350.658				26.3	-191.313	-231.451
3.7059	0.84956	2.12516		286	2074.8	1338.48				26.4	-195.15	-144.297				26.4	-229.523	-194.597				26.4	-118.075	-347.731				26.4	-186.628	-224.499
0.89526	1.68415	2.95802		690.56	941.2	808.08				26.5	-187.108	-142.044				26.5	-224.258	-191.391				26.5	-119.223	-346.226				26.5	-183.065	-219.613
1.97917	1.51567	1.29955		485.68	652.08	5555.68				26.6	-182.2	-142.348				26.6	-221.963	-189.33				26.6	-116.25	-345.278				26.6	-180.007	-215.283
0.46429	1.8964	1.52396		319.28	1558.96	2742.48				26.7	-178.611	-140.157				26.7	-220.491	-189.902				26.7	-112.397	-342.713				26.7	-177.654	-211.688
0.46219	0.66949	1.01328		211.12	560.56	780				26.8	-177.657	-138.147				26.8	-220.017	-191.124				26.8	-110.234	-339.367				26.8	-176.444	-209.901
1.51177	0.61538	1.29552		335.92	685.36	1245.92				26.9	-176.294	-137.66				26.9	-220.292	-191.124				26.9	-108.95	-337.388				26.9	-175.234	-207.974
1.26633	2.31079	1.4577		380.64	1410.24	1061.84				27	-173.295	-138.208				27	-220.092	-190.284				27	-109.085	-337.388				27	-175.015	-205.472
0.84695	2.75026	3.23803		358.8	879.84	3576.56				27.1	-170.932	-139				27.1	-218.471	-188.681				27.1	-110.302	-335.604				27.1	-174.883	-203.883
1.46681	0.85375	3.29576		716.56	20358	14976				27.2	-172.25	-138.391				27.2	-218.096	-186.848				27.2	-113.411	-334.767				27.2	-174.575	-202.512
1.5796	0.92987	2.32878		749.84	1295.84	41675.9				27.3	-171.841	-139.487				27.3	-217.972	-187.459				27.3	-117.128	-333.987				27.3	-173.783	-200.466
1.88859	1.0408	1.88472		710.32	1232.4	1972.88				27.4	-171.023	-140.705				27.4	-217.273	-188.261				27.4	-116.926	-331.617				27.4	-172.991	-198.937
1.20859	1.18805	3.73625		452.4	1161.68	8389.68				27.5	-171.659	-140.217				27.5	-216.999	-189.215				27.5	-118.21	-330.641				27.5	-172.617	-197.845
0.9916	0.41071	2.10504		915.2	1228.24	7708.48				27.6	-179.156	-140.278				27.6	-216.425	-189.597				27.6	-119.697	-329.554				27.6	-172.727	-196.931
2.53638	1.19295	1.80202		624	979.68	855.92				27.7	-178.429	-141.435				27.7	-216.624	-190.856				27.7	-120.17	-328.411				27.7	-172.529	-196.196
1.9632	1.63325	1.62368		279.76	594.88	738.4				27.8	-174.794	-140.522				27.8	-216.15	-189.291				27.8	-124.022	-327.909				27.8	-171.627	-194.706
0.49116	1.73814	2.07809		1294.8	1676.48	4065.36				27.9	-170.75	-137.965				27.9	-215.626	-187.726				27.9	-123.617	-327.631				27.9	-171.341	-193.614
0.86623	1.531	1.33011		498.16	1635.92	3094				28	-170.114	-138.756				28	-215.527	-190.551				28	-121.792	-325.986				28	-171.165	-192.561
1.0442	2.0231	3.43329		758.16	565.76	5041.92				28.1	-168.751	-138.756				28.1	-214.753	-189.444				28.1	-120.44	-325.986				28.1	-171.891	-192.224
0.56429	0.53468	1.89379		456.56	8573.76	4634.24				28.2	-164.526	-138.026				28.2	-213.132	-185.551				28.2	-122.332	-324.815				28.2	-171.737	-191.032
0.85182	1.90205	1.25202		550.16	811.2	5343.52				28.3	-162.526	-138.817				28.3	-212.383	-183.795				28.3	-123.144	-322.863				28.3	-171.033	-191.191
0.73481	2.14356	1.51655		609.44	1422.72	6803.68				28.4	-164.026	-138.452				28.4	-213.381	-183.833				28.4	-120.778	-322.138				28.4	-170.879	-191.608
0.91403	2.46843	0.80817		799.76	1905.28	2251.6				28.5	-164.935	-138.33				28.5	-213.356	-183.833				28.5	-120.372	-321.748				28.5	-170.704	-189.979
1.09905	1.37708	1.05335		318.24	1925.04	9563.84				28.6	-164.48	-137.843				28.6	-213.007	-185.36				28.6	-121.995	-320.549				28.6	-170.879	-188.807
0.41946	0.51677	1.88428		466.96	232.96	1636.96				28.7	-162.617	-138.878				28.7	-212.034	-185.932				28.7	-122.332	-319.016				28.7	-170.132	-188.212
0.93895	0.21016	1.64239		227.76	884	724.88				28.8	-163.662	-139				28.8	-211.685	-186.276				28.8	-122.603	-318.263				28.8	-169.318	-188.351
1.49082	0.19901	1.61258		1185.6	758.16	2749.76				28.9	-164.344	-139.791				28.9	-211.46	-186.925				28.9	-124.698	-316.73				28.9	-169.648	-187.477
1.15308	0.57517	0.84934		486.72	746.72	18564				29	-159.8	-138.452				29	-210.986	-185.093				29	-125.847	-316.869				29	-169.934	-187.914
1.82658	1.42614	0.94772		368.16	1671.28	21694.4				29.1	-157.301	-136.016				29.1	-209.19	-181.085				29.1	-125.171	-316.2				29.1	-169.67	-188.271
2.78052	1.72279	0.2187		740.48	2178.8	2383.68				29.2	-156.801	-136.016				29.2	-208.666	-180.092				29.2	-122.806	-314.862				29.2	-169.362	-188.132
1.75781	1.69192	1.34695		643.76	737.36	1252.16				29.3	-159.437	-134.92				29.3	-207.793	-178.069				29.3	-124.157	-315.475				29.3	-169.098	-188.49
1.24623	1.16164	0.96634		324.48	878.8	2909.92				29.4	-159.891	-134.007				29.4	-206.421	-177.229				29.4	-124.225	-315.113				29.4	-168.768	-188.033
1.1077	1.79207	2.69198		451.36	943.28	913.12				29.5	-159.528	-133.825				29.5	-206.321	-177.458				29.5	-126.59	-314.332				29.5	-167.734	-187.139
1.46463	0.62536	2.04233		521.04	535.6	6677.84				29.6	-159.073	-134.86				29.6	-206.695	-178.985				29.6	-125.306	-313.468				29.6	-167.624	-186.742
1.70658	2.18461	3.48916		960.96	2805.92	3480.88				29.7	-159.482	-133.337				29.7	-206.595	-178.565				29.7	-126.996	-314.249				29.7	-167.91	-185.212
2.34541	1.65267	1.08231		391.04	1108.64	2526.16				29.8	-161.39	-134.86				29.8	-206.396	-175.168				29.8	-131.524	-315.448				29.8	-168.042	-184.16
1.16954	2.19297	2.17705		352.56	1278.16	18235.4				29.9	-157.801	-136.321				29.9	-206.271	-173.603				29.9	-129.835	-314.081				29.9	-167.074	-183.981
1.03718	2.23733	1.13685		177.84	25283.4	6283.68				30	-156.165	-136.199				30	-205.872	-176.008				30	-126.253	-312.018				30	-166.656	-182.63
0.61402	1.33227	1.68261		1306.24	852.8	994.24				30.1	-155.802	-133.216				30.1	-206.396	-176.008				30.1	-125.509	-311.043				30.1	-166.81	-181.896
0.78807	1.47025	1.67498		934.96	1598.48	3652.48				30.2	-165.525	-132.424				30.2	-208.816	-174.595				30.2	-123.617	-311.015				30.2	-167.184	-182.293
0.84412	1.8037	1.35474		1056.64	513.76	1760.72				30.3	-170.432	-134.555				30.3	-209.764	-172.916				30.3	-122.062	-310.318				30.3	-167.8	-182.313
0.55777	0.72447	0.97088		216.32	1913.6	2321.28				30.4	-166.343	-135.773				30.4	-208.242	-171.389				30.4	-123.819	-309.426				30.4	-167.47	-183.206
0.56908	1.53654	2.22165		769.6	860.08	691.6				30.5	-165.434	-135.347				30.5	-206.745	-173.832				30.5	-124.901	-309.816				30.5	-167.558	-183.445
2.05336	1.22776	0.91197		433.68	1311.44	580.32				30.6	-172.341	-134.555				30.6	-206.446	-173.45				30.6	-129.024	-310.82				30.6	-168.064	-183.067
1.71993	0.36753	1.02774		508.56	2905.76	17095.5				30.7	-163.435	-133.52				30.7	-205.922	-173.641				30.7	-128.686	-310.875				30.7	-168.944	-182.591
0.89664	1.84275	1.63514		260	2507.44	11063.5				30.8	-154.121	-131.511				30.8	-206.021	-174.137				30.8	-127.807	-312.938				30.8	-170.374	-182.65
1.23913	1.59123	1.7355		1208.48	19235.8	8481.2				30.9	-152.939	-132.607				30.9	-206.071	-171.771				30.9	-128.618	-314.723				30.9	-168.328	-182.472
2.26933	0.8631	1.37799		610.48	702	14888.6				31	-152.939	-132.363				31	-205.373	-174.519				31	-127.064	-314.388				31	-166.876	-182.511
2.14476	0.71935	2.3582		272.48	4839.12	1826.24				31.1	-153.348	-129.623				31.1	-204.45	-177.84				31.1	-124.495	-315.81				31.1	-167.514	-182.511
1.02797	0.73081	0.36217		510.64	2611.44	1038.96				31.2	-156.12	-129.319				31.2	-206.121	-175.817				31.2	-121.116	-315.559				31.2	-167.316	-183.048
0.69007	0.80665	3.00658		538.72	510.64	2541.76				31.3	-163.39	-128.771				31.3	-207.269	-173.183				31.3	-117.872	-313.942				31.3	-166.898	-182.63
1.03845	1.9368	1.41439		703.04	1012.96	20171.8				31.4	-160.164	-130.111				31.4	-207.818	-171.962				31.4	-118.818	-311.238				31.4	-166.502	-182.074
1.16189	1.72811	1.11194		845.52	693.68	1309.36				31.5	-159.573	-130.598				31.5	-207.144	-174.595				31.5	-120.913	-310.875				31.5	-166.173	-181.915
0.92329	1.41993	1.78203		242.32	289.12	18000.3				31.6	-161.481	-129.319				31.6	-206.171	-176.542				31.6	-123.279	-309.621				31.6	-166.414	-181.518
2.89572	1.118	1.19775		420.16	1426.88	3071.12				31.7	-156.347	-131.45				31.7	-205.747	-175.13				31.7	-123.549	-306.666				31.7	-165.755	-181.955
1.60493	0.9032	1.33997		691.6	979.68	5403.84				31.8	-151.803	-131.024				31.8	-205.797	-174.328				31.8	-123.617	-307.223				31.8	-164.919	-182.332
1.11822	0.63655	1.48075		763.36	19144.3	2610.4				31.9	-151.349	-129.563				31.9	-205.248	-179.1				31.9	-122.738	-310.067				31.9	-165.667	-182.452
0.45965	0.82329	1.44635		651.04	12655.8	2914.08				32	-150.395	-130.537				32	-205.547	-181.924				32	-122.67	-310.903				32	-166.348	-182.829
0.64745	1.03418	1.10664		1672.32	1594.32	1284.4				32.1	-150.077	-131.085				32.1	-205.223	-182.726				32.1	-121.995	-308.924				32.1	-165.601	-182.769
0.928	0.31412	1.26931		734.24	1510.08	3554.72				32.2	-148.941	-129.136				32.2	-206.021	-182.535				32.2	-121.184	-307.446				32.2	-164.413	-184.438
0.72095	2.22196	3.23196		539.76	1779.44	5716.88				32.3	-153.076	-127.98				32.3	-207.069	-177				32.3	-121.859	-307.195				32.3	-163.863	-186.285
1.59421	1.22507	2.54126		574.08	1495.52	2602.08				32.4	-154.893	-128.71				32.4	-206.271	-175.855				32.4	-120.035	-308.757				32.4	-163.335	-185.292
0.49669	1.87414	1.37634		1147.12	635.44	26436.8				32.5	-160.845	-129.015				32.5	-204.5	-172.458				32.5	-120.237	-308.729				32.5	-163.819	-184.478
0.90902	1.99968	1.48753		465.92	2156.96	1405.04				32.6	-160.8	-129.076				32.6	-203.901	-177.077				32.6	-120.17	-308.812				32.6	-163.577	-185.391
0.59365	1.53753	2.02425		1245.92	1701.44	1188.72				32.7	-153.03	-128.04				32.7	-204.075	-177.84				32.7	-118.75	-308.171				32.7	-163.621	-184.517
1.24201	1.14454	0.96737		329.68	1545.44	3502.72				32.8	-150.031	-128.345				32.8	-203.252	-177.458				32.8	-117.872	-308.84				32.8	-164.017	-183.087
3.48663	1.72166	1.10473		380.64	989.04	3491.28				32.9	-147.441	-129.38				32.9	-201.381	-181.046				32.9	-118.075	-309.482				32.9	-164.281	-182.035
0.8065	2.02604	1.6991		892.32	682.24	7043.92				33	-146.26	-129.867				33	-200.633	-179.481				33	-115.709	-308.785				33	-164.215	-181.995
0.47678	0.70949	1.15916		729.04	2421.12	6279.52				33.1	-146.624	-130.659				33.1	-200.408	-177.229				33.1	-116.858	-308.06				33.1	-164.347	-186.464
1.40155	2.36752	1.00184		1433.12	1235.52	2636.4				33.2	-146.987	-129.319				33.2	-200.683	-175.054				33.2	-119.426	-306.554				33.2	-165.447	-190.436
0.81092	4.13943	1.78319		468	3260.4	5958.16				33.3	-146.169	-126.945				33.3	-202.304	-175.855				33.3	-118.48	-304.101				33.3	-165.821	-192.124
1.35104	0.31408	1.15033		486.72	629.2	4818.32				33.4	-147.76	-126.336				33.4	-202.154	-176.313				33.4	-116.452	-304.24				33.4	-165.205	-192.065
0.37346	2.21567	1.00847		1032.72	3497.52	3477.76				33.5	-150.031	-127.493				33.5	-201.406	-173.947				33.5	-118.412	-305.606				33.5	-164.919	-192.8
2.06326	1.29368	2.04128		325.52	1033.76	4503.2				33.6	-148.986	-128.528				33.6	-201.655	-171.618				33.6	-122.535	-305.885				33.6	-164.083	-190.754
1.14499	1.78187	1.97406		893.36	1048.32	23932.5				33.7	-148.623	-128.467				33.7	-201.88	-171.389				33.7	-122.13	-305.997				33.7	-162.719	-188.986
1.91962	0.8593	1.85637		529.36	657.28	2913.04				33.8	-146.487	-127.98				33.8	-201.107	-175.588				33.8	-119.494	-306.805				33.8	-162.851	-189.264
1.14524	0.88745	2.12763		227.76	520	2644.72				33.9	-146.394	-127.858				33.9	-201.581	-176.695				33.9	-118.142	-306.917				33.9	-164.567	-190.535
0.72992	1.84084	2.21013		341.12	1346.8	4238				34	-143.479	-126.64				34	-201.556	-175.97				34	-119.967	-306.415				34	-165.095	-189.642
1.27089	1.52503	1.9972		646.88	984.88	4116.32				34.1	-146.294	-125.788				34.1	-200.633	-174.29				34.1	-117.737	-305.634				34.1	-163.731	-186.106
0.94436	1.08821	2.97141		1623.44	385.84	2432.56				34.2	-145.93	-125.483				34.2	-200.882	-170.435				34.2	-117.601	-304.268				34.2	-162.719	-185.093
1.44378	1.18089	1.5179		515.84	2904.72	1080.56				34.3	-146.882	-125.849				34.3	-200.683	-171.542				34.3	-117.737	-304.38				34.3	-162.741	-186.404
1.18388	1.29624	1.6423		1137.76	5033.6	2404.48				34.4	-149.654	-127.614				34.4	-200.608	-176.122				34.4	-116.993	-304.129				34.4	-163.291	-186.067
1.216	0.60991	1.47748		358.8	1123.2	4191.2				34.5	-146.837	-128.528				34.5	-200.358	-176.084				34.5	-115.371	-304.101				34.5	-162.939	-186.166
1.75133	0.93125	1.41296		606.32	2769.52	14377				34.6	-149.834	-125.849				34.6	-198.986	-171.847				34.6	-114.019	-304.38				34.6	-162.565	-187.079
2.43114	2.12712	1.8517		352.56	1072.24	2327.52				34.7	-155.195	-125.362				34.7	-199.335	-173.298				34.7	-116.52	-304.212				34.7	-162.587	-188.748
0.91565	2.27543	0.85974		724.88	1337.44	1348.88				34.8	-161.693	-126.336				34.8	-200.258	-180.97				34.8	-117.669	-305.132				34.8	-162.433	-187.795
2.0769	1.32888	1.07903		428.48	703.04	986.96				34.9	-152.514	-126.457				34.9	-200.258	-182.955				34.9	-116.317	-304.408				34.9	-161.576	-187.397
0.89331	1.12111	1.13373		338	1965.6	21324.2				35	-142.706	-125.362				35	-199.26	-176.924				35	-115.236	-303.822				35	-161.224	-185.769
0.42885	1.59753	2.15528		657.28	1997.84	2679.04				35.1	-153.119	-124.448				35.1	-198.387	-169.022				35.1	-116.588	-304.714				35.1	-161.356	-183.206
1.80825	1.67727	3.62573		873.6	728	898.56				35.2	-146.258	-123.779				35.2	-198.063	-169.671				35.2	-116.926	-305.495				35.2	-161.664	-183.306
1.72373	1.92888	2.27683		894.4	482.56	6804.72				35.3	-149.304	-125.666				35.3	-199.086	-178.451				35.3	-116.993	-304.575				35.3	-162.213	-181.995
0.96303	1.50792	6.76846		687.44	503.36	4038.32				35.4	-150.031	-125.483				35.4	-198.861	-184.825				35.4	-116.79	-303.432				35.4	-161.796	-178.519
0.52644	0.99863	2.00472		1514.24	577.2	8184.8				35.5	-148.577	-124.814				35.5	-198.861	-187.994				35.5	-118.075	-304.965				35.5	-161.18	-176.811
0.46343	1.34983	1.45936		703.04	1002.56	1198.08				35.6	-144.443	-124.144				35.6	-199.36	-187.879				35.6	-118.75	-306.22				35.6	-161.356	-177.605
0.95063	1.12352	0.46538		343.2	1551.68	2113.28				35.7	-143.17	-122.865				35.7	-199.236	-187.383				35.7	-119.426	-306.471				35.7	-162.059	-177.486
0.66963	0.66948	1.27202		609.44	610.48	12739				35.8	-145.624	-123.779				35.8	-198.188	-193.109				35.8	-120.846	-307.781				35.8	-162.301	-177.069
0.50664	1.76198	2.09851		461.76	393.12	4569.76				35.9	-146.578	-123.474				35.9	-198.263	-194.521				35.9	-119.561	-306.638				35.9	-161.862	-177.049
[truncated: 9,141 more rows]

## Sheet: 3
Figure 3A										Figure 3B																			Figure 3C					Figure 3D
[truncated: 105,396 more rows]

[truncated: 39 more sheets: 4, 5, 6, S1, S2, S3, S4, S5, S6, S7, S8, S9, S10, S11, S12, S13, S14, S16, S17, S18 …]
